# Supplementary material for: Transcriptomic Analysis Reveals Patterns of Expression of Stage-Specific Genes in Early Apis cerana Embryos
Source: Genes (Basel). 2025 Feb 3;16(2):187. doi: 10.3390/genes16020187 (PMC11855871; doi:10.3390/genes16020187)
Supplement: Supplementary file 1 [file genes-16-00187-s001.zip]

Archive with 12 entries (12 files):
- Supplemental Figure S1.pdf
- Supplemental Figure S2.pdf
- Supplemental Figure S3.pdf
- Supplemental Figure S4.pdf
- Supplemental Figure S5.pdf
- Supplemental_Table_S1.xlsx
- Supplemental_Table_S2.csv
- Supplemental_Table_S3.xlsx
- Supplemental_Table_S4.xlsx
- Supplemental_Table_S5.xlsx
- Supplemental_Table_S6.csv
- Supplemental_Table_S7.xlsx
