# Supplementary material for: Transcriptomic Analysis Reveals Patterns of Expression of Stage-Specific Genes in Early Apis cerana Embryos
Source: Genes (Basel). 2025 Feb 3;16(2):187. doi: 10.3390/genes16020187 (PMC11855871; doi:10.3390/genes16020187)
Supplement: Supplementary file 1 [file genes-16-00187-s001.zip › Supplemental_Table_S1.xlsx]

## Sheet: Sheet1
Supplemental Table S1: Sequencing statistics for each sample and combined analysis
Single Samples	No. SMRT cells used	Data produced (Gigabytes)	No. of subreads	No. of ccs reads	% of reads passing LIMA filters	No. of polished high quality (hq) reads	No. of polished low quality reads
Drone	1	7.1G	1353129	1274304	0.9417	1228	0
Worker	1	7.7G	1272432	1211005	0.9517	1309	0
