# Supplementary material for: Transcriptomic Analysis Reveals Patterns of Expression of Stage-Specific Genes in Early Apis cerana Embryos
Source: Genes (Basel). 2025 Feb 3;16(2):187. doi: 10.3390/genes16020187 (PMC11855871; doi:10.3390/genes16020187)
Supplement: Supplementary file 1 [file genes-16-00187-s001.zip › Supplemental_Table_S2.csv]

Supplemental Table S2: The overall quality control of the RNA-Seq results.
Sample	Raw.data(bp)	Clean.data(bp)	Q20(%)	Q30(%)	N(%)	GC(%)
G-M1_L1_UDI068	5969018700	5940485842	98.8708	96.317	0.06	40.56
G-M5_L1_UDI075	6966217800	6930697600	98.9245	96.5048	0.06	39.3155
G-M1_L1_UDI069	6001720800	5968030528	99.2218	97.6253	0.86	40.8352
G-M3_L1_UDI058	8529597000	8484311680	98.7732	96.2043	0.03	37.0417
X-M1_L1_UDI072	6083823600	6056834760	98.9091	96.4279	0.06	40.2402
G-M1_L1_UDI070	6791400000	6755688542	98.8863	96.4045	0.27	40.448
G-M5_L1_UDI076	5973201900	5941352014	98.8951	96.4149	0.27	39.5101
G-M2_L1_UDI050	7307490900	7270287562	98.8568	96.3585	0.03	39.9461
G-M4_L1_UDI062	8305601400	8269046634	98.9328	96.4917	0.03	39.5712
G-M2_L1_UDI051	7489399500	7447665480	98.7925	96.1844	0.03	39.8348
X-M1_L1_UDI073	8796667500	8758794986	98.9679	96.6297	0.03	40.1824
G-M2_L1_UDI052	6681299400	6637321946	98.7331	96.0414	0.26	39.9582
G-M5_L1_UDI080	6406128300	6377065282	98.9222	96.4668	0.01	39.191
G-M3_L1_UDI056	6986531100	6951560736	98.8419	96.3233	0.03	37.6081
G-M3_L1_UDI057	5932995600	5902245112	98.8302	96.3378	0.01	37.4002
G-M4_L1_UDI063	6228679200	6198564722	98.9211	96.4761	0.06	39.9765
X-M1_L1_UDI071	6225724800	6196851376	98.8759	96.3267	0.06	40.3139
X-M2_L1_UDI053	6636921000	6601675430	98.7575	96.1559	0.03	36.9326
G-M4_L1_UDI064	7608876600	7578037422	98.9869	96.6343	0.01	39.8404
X-M2_L1_UDI054	6189495300	6153904938	98.7836	96.2508	0.01	37.1033
X-M2_L1_UDI055	5927756100	5894611634	98.7582	96.132	0.01	37.2159
X-M3_L1_UDI059	6568419000	6535596700	98.8372	96.257	0.03	38.2032
X-M3_L1_UDI060	6210395100	6178486046	98.8026	96.2473	0.06	37.5037
X-M3_L1_UDI061	6075755700	6043517490	98.8481	96.309	0.01	38.0539
X-M4_L1_UDI065	6735870300	6706380274	98.8567	96.3757	0.03	37.2842
X-M4_L1_UDI066	6132024300	6105725852	98.8618	96.3318	0.03	37.5435
X-M4_L1_UDI067	7572736800	7537461280	98.7911	96.0785	0.03	38.1464
X-M5_L1_UDI077	7149744600	7118908042	98.9687	96.6037	0.03	39.5604
X-M5_L1_UDI078	6001162200	5969655018	98.8963	96.41	0.06	39.5634
X-M5_L1_UDI079	7481700000	7439141428	98.8326	96.2165	0.27	39.4748
G: Worker
X: Drone
M1: 12h
M2: 24h
M3: 36h
M4: 48h
M5: 60h
