# Supplementary material for: Transcriptomic Analysis Reveals Patterns of Expression of Stage-Specific Genes in Early Apis cerana Embryos
Source: Genes (Basel). 2025 Feb 3;16(2):187. doi: 10.3390/genes16020187 (PMC11855871; doi:10.3390/genes16020187)
Supplement: Supplementary file 1 [file genes-16-00187-s001.zip › Supplemental_Table_S3.xlsx]

## Sheet: Sheet1
Supplemental Table S3: RNA-seq Comparison of reference statistic of RNA-Seq results
Sample	Total	Unmapped (%)	Uniquely mapped (%)	Multiple mapped (%)	Total mapped (%)
G-M1_L1_UDI068	40638700	2	92	2	97
G-M1_L1_UDI069	40648466	2	92	2	97
G-M1_L1_UDI070	46019323	2	92	2	97
G-M2_L1_UDI050	74937868	2	60	1	97
G-M2_L1_UDI051	76366803	2	60	1	97
G-M2_L1_UDI052	68486102	2	59	1	97
G-M3_L1_UDI056	49079228	4	87	2	95
G-M3_L1_UDI057	41469351	4	86	3	95
G-M3_L1_UDI058	59429203	4	86	3	95
G-M4_L1_UDI062	57086843	2	92	1	97
G-M4_L1_UDI063	42733847	2	92	1	97
G-M4_L1_UDI064	52119317	2	93	1	97
G-M5_L1_UDI075	47659783	2	92	1	97
G-M5_L1_UDI076	40883407	2	92	1	97
G-M5_L1_UDI080	43798774	2	92	1	97
X-M1_L1_UDI071	42274803	2	92	2	97
X-M1_L1_UDI072	41307039	2	93	1	97
X-M1_L1_UDI073	59855808	2	92	2	97
X-M2_L1_UDI053	45937579	5	86	3	94
X-M2_L1_UDI054	42784220	5	87	3	94
X-M2_L1_UDI055	40853569	4	88	3	95
X-M3_L1_UDI059	46004255	3	89	2	96
X-M3_L1_UDI060	42980671	3	89	2	96
X-M3_L1_UDI061	42516393	3	89	2	96
X-M4_L1_UDI065	46982852	3	89	2	96
X-M4_L1_UDI066	42741773	3	89	2	96
X-M4_L1_UDI067	53270455	2	89	1	97
X-M5_L1_UDI077	48728777	2	92	1	97
X-M5_L1_UDI078	40853720	2	92	1	97
X-M5_L1_UDI079	50940831	2	92	1	97
G: Worker
X: Drone
M1: 12h
M2: 24h
M3: 36h
M4: 48h
M5: 60h
