# Supplementary material for: Transcriptomic Analysis Reveals Patterns of Expression of Stage-Specific Genes in Early Apis cerana Embryos
Source: Genes (Basel). 2025 Feb 3;16(2):187. doi: 10.3390/genes16020187 (PMC11855871; doi:10.3390/genes16020187)
Supplement: Supplementary file 1 [file genes-16-00187-s001.zip › Supplemental_Table_S4.xlsx]

## Sheet: Sheet1
Supplemeant Table S4:Different Isoforms of Csd
transcript_id	Chr	Start	end	gene_name
G10927.1	chr3	11773749	11790524	csd
G10927.21	chr4	11779635	11780794	novel_csd
G10927.36	chr6	11786872	11794808	csd
G10927.39	chr7	11790415	11794812	csd
G10927.49	chr10	11794271	11794810	csd
