# Supplementary material for: Transcriptomic Analysis Reveals Patterns of Expression of Stage-Specific Genes in Early Apis cerana Embryos
Source: Genes (Basel). 2025 Feb 3;16(2):187. doi: 10.3390/genes16020187 (PMC11855871; doi:10.3390/genes16020187)
Supplement: Supplementary file 1 [file genes-16-00187-s001.zip › Supplemental_Table_S5.xlsx]

## Sheet: Supplemental_Table_S5
Supplemental Table S5: GO Analysis Across Five Time Points (12h, 24h, 36h, 48h, and 60h)
	ONTOLOGY	ID	Description	GeneRatio	BgRatio	pvalue	p.adjust	qvalue	geneID	Count	group
GO:0005576	CC	GO:0005576	extracellular region	35/334	244/4418	0.000128663	0.0351251	0.0346714	LOC412774/LOC409176/LOC726433/LOC725237/LOC102656822/LOC411622/LOC113218545/LOC725573/LOC412663/LOC726375/LOC724154/Hex110/LOC411597/LOC411955/LOC409759/Def1/Hsc70-3/PPO/LOC413324/LOC411502/CPR3/GstD1/Est-6/CPR28/Cpap3-c/LOC409713/LOC100577156/LOC413025/LOC409954/LOC724917/LOC551581/LOC551733/LOC408835/LOC100578699/LOC100576956	35	Worker-12h_vs_Drone-12h
GO:0030425	CC	GO:0030425	dendrite	13/334	60/4418	0.000413365	0.0376162	0.0371303	LOC410190/LOC412641/LOC410261/LOC412174/LOC409539/LOC410823/LOC724704/LOC552430/LOC413278/LOC726723/LOC725131/LOC100576956/Ecr	13	Worker-12h_vs_Drone-12h
GO:0097447	CC	GO:0097447	dendritic tree	13/334	60/4418	0.000413365	0.0376162	0.0371303	LOC410190/LOC412641/LOC410261/LOC412174/LOC409539/LOC410823/LOC724704/LOC552430/LOC413278/LOC726723/LOC725131/LOC100576956/Ecr	13	Worker-12h_vs_Drone-12h
GO:0003008	BP	GO:0003008	system process	168/1678	364/4987	1.88e-07	0.000446726	0.00041922	LOC408996/LOC408552/LOC100577981/LOC100578925/LOC100577019/LOC100578621/brp/LOC726987/LOC113218545/LOC410465/LOC100578600/LOC102656170/LOC725131/LOC408622/LOC410638/LOC408420/LOC411248/LOC724704/LOC107964589/5-HT1/LOC409843/LOC410757/Cyp4g11/LOC408680/LOC411288/LOC551883/LOC408432/LOC409881/LOC409708/LOC100578899/LOC408414/LOC408884/LOC408435/LOC725350/LOC725974/LOC552285/LOC408722/LOC411053/LOC4…	168	Worker-24h_vs_Drone-24h
GO:0006811	BP	GO:0006811	monoatomic ion transport	147/1678	322/4987	2.56e-06	0.00215671	0.00202391	LOC726470/LOC408898/LOC100577019/LOC726786/LOC409715/LOC102653922/Tret1/LOC409924/LOC413117/LOC725922/LOC725346/LOC410741/LOC408462/LOC410465/LOC100577239/LOC552149/LOC102654427/LOC552193/LOC408427/LOC408456/LOC412993/LOC408680/LOC551883/Hiscl1/LOC413020/LOC408769/LOC551796/LOC100578899/LOC410179/LOC408517/LOC725974/LOC551680/LOC411958/LOC408430/LOC409792/LOC410823/LOC411199/LOC411729/LOC410820/L…	147	Worker-24h_vs_Drone-24h
GO:0006865	BP	GO:0006865	amino acid transport	29/1678	42/4987	2.72e-06	0.00215671	0.00202391	LOC726786/LOC409715/LOC413117/LOC725922/LOC725346/LOC410741/LOC102654427/LOC552193/LOC408769/LOC551796/Amih/LOC409640/LOC413000/LOC725456/LOC551080/LOC412382/LOC409646/LOC411935/LOC552381/LOC411772/LOC410752/Gat-a/LOC409932/LOC409208/LOC408935/LOC411113/Gat-1B/LOC410566/LOC411637	29	Worker-24h_vs_Drone-24h
GO:0003333	BP	GO:0003333	amino acid transmembrane transport	27/1678	39/4987	5.6e-06	0.00333102	0.00312592	LOC726786/LOC409715/LOC413117/LOC725922/LOC725346/LOC410741/LOC102654427/LOC552193/LOC408769/LOC551796/LOC409640/LOC413000/LOC725456/LOC551080/LOC412382/LOC409646/LOC411935/LOC552381/LOC411772/LOC410752/Gat-a/LOC409932/LOC409208/LOC408935/LOC411113/Gat-1B/LOC410566	27	Worker-24h_vs_Drone-24h
GO:0030001	BP	GO:0030001	metal ion transport	73/1678	142/4987	7.3e-06	0.00347304	0.00325919	LOC725346/LOC408462/LOC410465/LOC100577239/LOC102654427/LOC412993/LOC408680/LOC551883/LOC413020/LOC408769/LOC100578899/LOC725974/LOC411958/LOC408430/LOC409792/LOC410823/LOC411199/LOC411729/Amih/LOC724890/LOC408576/LOC100577980/LOC725456/LOC551651/LOC409845/LOC552792/LOC724903/LOC409771/LOC410780/LOC100576882/LOC412382/LOC551454/LOC412128/Cac/LOC726792/LOC410788/LOC412777/LOC413503/LOC411976/LOC55…	73	Worker-24h_vs_Drone-24h
GO:0003012	BP	GO:0003012	muscle system process	19/1678	25/4987	1.74e-05	0.00688061	0.00645695	LOC410465/LOC408420/LOC107964589/LOC409843/LOC408680/LOC409881/LOC100578899/LOC408414/LOC408572/LOC408451/LOC409786/LOC412382/LOC409821/LOC409780/LOC412092/LOC724251/LOC412865/LOC413134/LOC102654127	19	Worker-24h_vs_Drone-24h
GO:0006814	BP	GO:0006814	sodium ion transport	30/1678	47/4987	2.07e-05	0.00702845	0.00659568	LOC725346/LOC100577239/LOC102654427/LOC412993/LOC551883/LOC408769/LOC409792/LOC411199/LOC411729/LOC725456/LOC724903/LOC410780/LOC412382/LOC726792/LOC410788/LOC412777/LOC411976/LOC100577986/LOC409142/Gat-a/LOC725581/LOC410532/LOC408306/LOC409208/LOC100577273/LOC408935/Gat-1B/LOC410566/LOC411220/LOC409056	30	Worker-24h_vs_Drone-24h
GO:0006357	BP	GO:0006357	regulation of transcription by RNA polymerase II	194/1678	459/4987	3.3e-05	0.00722235	0.00677764	LOC725629/LOC726204/LOC102656170/LOC100576993/Eyg/LOC726247/LOC102653654/LOC726375/LOC410757/LOC413558/LOC410151/LOC725776/LOC726162/LOC726175/LOC409515/LOC412878/LOC410643/LOC410642/LOC100576700/LOC410326/LOC726370/LOC725350/LOC410925/LOC100576222/LOC552311/LOC724603/LOC410201/LOC725190/LOC408449/LOC726289/LOC410399/LOC102654975/LOC726743/LOC725389/LOC100576912/LOC551086/LOC724281/LOC100577980/L…	194	Worker-24h_vs_Drone-24h
GO:0034220	BP	GO:0034220	monoatomic ion transmembrane transport	124/1678	275/4987	3.32e-05	0.00722235	0.00677764	LOC726470/LOC408898/LOC100577019/LOC726786/LOC409715/LOC102653922/Tret1/LOC409924/LOC413117/LOC725922/LOC725346/LOC410741/LOC408462/LOC552149/LOC102654427/LOC552193/LOC408427/LOC408456/LOC412993/LOC408680/LOC551883/Hiscl1/LOC413020/LOC408769/LOC551796/LOC100578899/LOC410179/LOC408517/LOC725974/LOC551680/LOC411958/LOC408430/LOC409792/LOC410823/LOC411199/LOC411729/LOC410820/LOC551241/LOC102654777/A…	124	Worker-24h_vs_Drone-24h
GO:0048565	BP	GO:0048565	digestive tract development	42/1678	74/4987	3.34e-05	0.00722235	0.00677764	LOC408552/LOC100577641/LOC726252/LOC408551/LOC113218545/LOC408960/LOC408937/LOC410643/LOC410642/LOC410399/LOC725389/LOC408718/LOC100577980/Cyp314a1/LOC724422/LOC100577697/LOC724548/LOC413303/LOC408666/LOC410775/cad/LOC102653993/Kr/Antp/LOC107964400/LOC412916/LOC410706/LOC412150/LOC413289/LOC412092/LOC552299/Emc/LOC725053/LOC413742/LOC726929/LOC551756/LOC551375/Ecr/LOC410107/LOC551710/LOC725422/LO…	42	Worker-24h_vs_Drone-24h
GO:0055123	BP	GO:0055123	digestive system development	42/1678	74/4987	3.34e-05	0.00722235	0.00677764	LOC408552/LOC100577641/LOC726252/LOC408551/LOC113218545/LOC408960/LOC408937/LOC410643/LOC410642/LOC410399/LOC725389/LOC408718/LOC100577980/Cyp314a1/LOC724422/LOC100577697/LOC724548/LOC413303/LOC408666/LOC410775/cad/LOC102653993/Kr/Antp/LOC107964400/LOC412916/LOC410706/LOC412150/LOC413289/LOC412092/LOC552299/Emc/LOC725053/LOC413742/LOC726929/LOC551756/LOC551375/Ecr/LOC410107/LOC551710/LOC725422/LO…	42	Worker-24h_vs_Drone-24h
GO:0006366	BP	GO:0006366	transcription by RNA polymerase II	205/1678	490/4987	4.17e-05	0.00817789	0.00767435	LOC725629/LOC726204/LOC102656170/LOC100576993/Eyg/LOC726247/LOC102653654/LOC726375/LOC410757/LOC413558/LOC410151/LOC725776/LOC726162/LOC726175/LOC409515/LOC412878/LOC410643/LOC410642/LOC100576700/LOC410326/LOC726370/LOC725350/LOC410925/LOC100576222/LOC552311/LOC724603/LOC410201/LOC725190/LOC408449/LOC726289/LOC410399/LOC724150/LOC102654975/LOC726743/LOC725389/LOC100576912/LOC551086/LOC724281/LOC1…	205	Worker-24h_vs_Drone-24h
GO:0035725	BP	GO:0035725	sodium ion transmembrane transport	27/1678	42/4987	4.47e-05	0.00817789	0.00767435	LOC725346/LOC102654427/LOC412993/LOC551883/LOC408769/LOC409792/LOC411199/LOC411729/LOC725456/LOC410780/LOC412382/LOC726792/LOC410788/LOC412777/LOC411976/LOC100577986/LOC409142/Gat-a/LOC725581/LOC410532/LOC408306/LOC409208/LOC408935/Gat-1B/LOC410566/LOC411220/LOC409056	27	Worker-24h_vs_Drone-24h
GO:0055085	BP	GO:0055085	transmembrane transport	152/1678	351/4987	5.93e-05	0.0100729	0.00945267	LOC726470/LOC408898/LOC100577019/LOC726786/LOC409715/LOC102653922/Tret1/LOC409924/LOC413117/LOC725922/LOC725346/LOC410741/LOC408462/LOC410862/LOC552149/LOC102654427/LOC552193/LOC726944/LOC408427/LOC408456/LOC412993/LOC408680/LOC551883/Hiscl1/LOC413020/LOC408769/LOC551796/LOC100578899/LOC410179/LOC408517/LOC725974/LOC551680/LOC411958/LOC408430/LOC409792/LOC410823/LOC411199/LOC411729/LOC410820/LOC5…	152	Worker-24h_vs_Drone-24h
GO:0046928	BP	GO:0046928	regulation of neurotransmitter secretion	12/1678	14/4987	8.92e-05	0.0118521	0.0111223	LOC551385/LOC408971/Amih/LOC408906/LOC411347/LOC409957/Cac/LOC412961/LOC413583/LOC408354/LOC552844/LOC411637	12	Worker-24h_vs_Drone-24h
GO:0051588	BP	GO:0051588	regulation of neurotransmitter transport	12/1678	14/4987	8.92e-05	0.0118521	0.0111223	LOC551385/LOC408971/Amih/LOC408906/LOC411347/LOC409957/Cac/LOC412961/LOC413583/LOC408354/LOC552844/LOC411637	12	Worker-24h_vs_Drone-24h
GO:0015849	BP	GO:0015849	organic acid transport	37/1678	65/4987	8.97e-05	0.0118521	0.0111223	LOC726786/LOC409715/LOC413117/LOC725922/LOC725346/LOC410741/LOC102654427/LOC552193/LOC408769/LOC551796/LOC410179/Amih/Nrx-1/LOC409640/LOC409131/LOC413000/LOC725456/LOC724952/LOC551080/LOC412382/LOC409646/LOC411065/LOC411935/LOC552381/LOC411677/LOC411772/LOC410752/Gat-a/LOC409932/LOC409208/LOC408935/LOC552016/LOC411113/Gat-1B/LOC410566/LOC413816/LOC411637	37	Worker-24h_vs_Drone-24h
GO:0046942	BP	GO:0046942	carboxylic acid transport	37/1678	65/4987	8.97e-05	0.0118521	0.0111223	LOC726786/LOC409715/LOC413117/LOC725922/LOC725346/LOC410741/LOC102654427/LOC552193/LOC408769/LOC551796/LOC410179/Amih/Nrx-1/LOC409640/LOC409131/LOC413000/LOC725456/LOC724952/LOC551080/LOC412382/LOC409646/LOC411065/LOC411935/LOC552381/LOC411677/LOC411772/LOC410752/Gat-a/LOC409932/LOC409208/LOC408935/LOC552016/LOC411113/Gat-1B/LOC410566/LOC413816/LOC411637	37	Worker-24h_vs_Drone-24h
GO:0000122	BP	GO:0000122	negative regulation of transcription by RNA polymerase II	61/1678	122/4987	0.00011712	0.0146585	0.0137559	LOC726204/LOC100576993/Eyg/LOC410757/LOC725776/LOC726162/LOC410326/LOC725350/LOC725190/LOC726289/LOC410399/LOC724281/LOC100577980/LOC100577801/LOC551803/LOC411264/LOC551913/LOC725279/LOC410537/LOC725504/LOC410259/LOC725003/LOC408455/eve/LOC410253/LOC725590/LOC102653993/Kr/Hb/LOC551896/LOC725254/LOC408661/LOC411627/LOC102656356/arm/LOC725614/LOC410108/LOC725945/LOC413289/LOC409197/LOC412475/Emc/LO…	61	Worker-24h_vs_Drone-24h
GO:0015711	BP	GO:0015711	organic anion transport	53/1678	103/4987	0.000125849	0.0149635	0.0140421	LOC726470/LOC726786/LOC409715/LOC102653922/LOC409924/LOC413117/LOC725922/LOC725346/LOC410741/LOC102654427/LOC552193/LOC408769/LOC551796/LOC410179/LOC409792/LOC551241/LOC102654777/Amih/Nrx-1/LOC409650/LOC409640/LOC409131/LOC413000/LOC725456/LOC724952/LOC551080/LOC412382/LOC409646/LOC411065/LOC409636/LOC411935/LOC409649/LOC552381/LOC412056/LOC411677/LOC411772/LOC410752/LOC408904/Gat-a/LOC409932/LOC…	53	Worker-24h_vs_Drone-24h
GO:0042391	BP	GO:0042391	regulation of membrane potential	32/1678	55/4987	0.000152079	0.0172211	0.0161608	LOC100577019/LOC408462/LOC408427/LOC412993/LOC551883/LOC413020/LOC100578899/LOC411958/Amih/nAChRa2/LOC413472/LOC409845/LOC724952/LOC409771/LOC412382/Cac/LOC413503/nAChRa3/LOC550818/LOC410752/LOC100576291/Hsc70-5/LOC411036/LOC408865/nAChRa6/LOC100576919/LOC410317/LOC413816/Nmdar1/Adar/LOC411637/LOC410371	32	Worker-24h_vs_Drone-24h
GO:0006820	BP	GO:0006820	monoatomic anion transport	67/1678	138/4987	0.000171337	0.0178319	0.0167339	LOC726470/LOC408898/LOC726786/LOC409715/LOC102653922/LOC409924/LOC413117/LOC725922/LOC725346/LOC410741/LOC102654427/LOC552193/Hiscl1/LOC408769/LOC551796/LOC410179/LOC551680/LOC409792/LOC551241/LOC102654777/LOC410920/Amih/Nrx-1/LOC409650/LOC410278/LOC409640/LOC409131/LOC413000/LOC552293/LOC725456/LOC724952/LOC551080/LOC410780/LOC412382/LOC409646/LOC411065/LOC409636/LOC411935/LOC409649/LOC552381/LO…	67	Worker-24h_vs_Drone-24h
GO:0050877	BP	GO:0050877	nervous system process	131/1678	302/4987	0.000178689	0.0178319	0.0167339	LOC408996/LOC100577981/LOC100578925/LOC100577019/LOC100578621/brp/LOC726987/LOC113218545/LOC410465/LOC100578600/LOC102656170/LOC725131/LOC408622/LOC410638/LOC411248/LOC724704/5-HT1/Cyp4g11/LOC411288/LOC551883/LOC408432/LOC409708/LOC408435/LOC725974/LOC552285/LOC408722/LOC410613/Mblk-1/LOC100578770/LOC726236/LOC413071/LOC410823/LOC411729/LOC102654173/LOC410728/nAChRa2/LOC413995/LOC409655/Nrx-1/Or1…	131	Worker-24h_vs_Drone-24h
GO:0048867	BP	GO:0048867	stem cell fate determination	15/1678	20/4987	0.000183221	0.0178319	0.0167339	LOC410643/LOC725754/LOC411079/Kr/Hb/LOC724412/LOC413289/LOC412853/LOC411327/LOC727092/LOC100578561/LOC412243/LOC725671/LOC727399/LOC100576116	15	Worker-24h_vs_Drone-24h
GO:0007498	BP	GO:0007498	mesoderm development	38/1678	69/4987	0.000187468	0.0178319	0.0167339	LOC409187/LOC552425/LOC409905/LOC100576993/LOC551259/LOC408699/LOC408960/LOC726510/LOC550785/LOC408937/LOC410643/LOC410642/Tpx-4/LOC410351/LOC724148/LOC724281/LOC408718/LOC552261/LOC725504/LOC100577600/LOC409821/LOC412663/LOC410775/LOC408603/LOC410733/LOC726668/LOC412528/LOC725883/LOC413289/LOC411124/LOC724796/LOC552299/LOC726929/LOC100578561/LOC725422/LOC102654533/LOC410734/LOC413356	38	Worker-24h_vs_Drone-24h
GO:0006812	BP	GO:0006812	monoatomic cation transport	95/1678	210/4987	0.000241985	0.0211761	0.0198722	LOC100577019/Tret1/LOC725922/LOC725346/LOC408462/LOC410465/LOC100577239/LOC102654427/LOC408427/LOC408456/LOC412993/LOC408680/LOC551883/LOC413020/LOC408769/LOC100578899/LOC408517/LOC725974/LOC411958/LOC408430/LOC409792/LOC410823/LOC411199/LOC411729/LOC410820/LOC551241/Amih/nAChRa2/LOC726032/LOC724890/LOC408576/LOC100577980/LOC725456/LOC551651/LOC409845/LOC552792/LOC724903/LOC409771/LOC410780/LOC10…	95	Worker-24h_vs_Drone-24h
GO:0050804	BP	GO:0050804	modulation of chemical synaptic transmission	42/1678	79/4987	0.00024934	0.0211761	0.0198722	LOC100577019/brp/LOC724358/LOC551385/LOC408971/LOC412993/NLG-4/Syt1/Amih/LOC725541/LOC408906/Nrx-1/LOC408718/LOC411347/LOC413464/LOC725353/LOC412382/LOC409957/LOC100577600/Cac/LOC410788/LOC408826/LOC412961/LOC410320/LOC550818/LOC410752/LOC551291/LOC408267/LOC413583/LOC411744/LOC408354/LOC410706/LOC410779/LOC411373/NLG-3/LOC726958/LOC552844/LOC408729/LOC411637/LOC411942/LOC410001/LOC409992	42	Worker-24h_vs_Drone-24h
GO:0099177	BP	GO:0099177	regulation of trans-synaptic signaling	42/1678	79/4987	0.00024934	0.0211761	0.0198722	LOC100577019/brp/LOC724358/LOC551385/LOC408971/LOC412993/NLG-4/Syt1/Amih/LOC725541/LOC408906/Nrx-1/LOC408718/LOC411347/LOC413464/LOC725353/LOC412382/LOC409957/LOC100577600/Cac/LOC410788/LOC408826/LOC412961/LOC410320/LOC550818/LOC410752/LOC551291/LOC408267/LOC413583/LOC411744/LOC408354/LOC410706/LOC410779/LOC411373/NLG-3/LOC726958/LOC552844/LOC408729/LOC411637/LOC411942/LOC410001/LOC409992	42	Worker-24h_vs_Drone-24h
GO:0006813	BP	GO:0006813	potassium ion transport	25/1678	41/4987	0.000293437	0.0226582	0.0212631	LOC408462/LOC410465/LOC412993/LOC413020/LOC411958/Amih/LOC408576/LOC409845/LOC409771/LOC410788/LOC412777/LOC413503/LOC411976/LOC100576291/LOC100577986/LOC411036/LOC408865/LOC100576919/LOC408306/LOC409208/LOC413159/LOC411113/LOC410317/LOC413134/LOC411220	25	Worker-24h_vs_Drone-24h
GO:1903825	BP	GO:1903825	organic acid transmembrane transport	34/1678	61/4987	0.000298537	0.0226582	0.0212631	LOC726786/LOC409715/LOC413117/LOC725922/LOC725346/LOC410741/LOC102654427/LOC552193/LOC408769/LOC551796/LOC410179/LOC409640/LOC409131/LOC413000/LOC725456/LOC724952/LOC551080/LOC412382/LOC409646/LOC411065/LOC411935/LOC552381/LOC411677/LOC411772/LOC410752/Gat-a/LOC409932/LOC409208/LOC408935/LOC552016/LOC411113/Gat-1B/LOC410566/LOC413816	34	Worker-24h_vs_Drone-24h
GO:1905039	BP	GO:1905039	carboxylic acid transmembrane transport	34/1678	61/4987	0.000298537	0.0226582	0.0212631	LOC726786/LOC409715/LOC413117/LOC725922/LOC725346/LOC410741/LOC102654427/LOC552193/LOC408769/LOC551796/LOC410179/LOC409640/LOC409131/LOC413000/LOC725456/LOC724952/LOC551080/LOC412382/LOC409646/LOC411065/LOC411935/LOC552381/LOC411677/LOC411772/LOC410752/Gat-a/LOC409932/LOC409208/LOC408935/LOC552016/LOC411113/Gat-1B/LOC410566/LOC413816	34	Worker-24h_vs_Drone-24h
GO:0045944	BP	GO:0045944	positive regulation of transcription by RNA polymerase II	93/1678	206/4987	0.000306626	0.0226582	0.0212631	LOC102656170/LOC726247/LOC410757/LOC410151/LOC725776/LOC412878/LOC410643/LOC410642/LOC100576700/LOC725350/LOC100576222/LOC552311/LOC410201/LOC408449/LOC726289/LOC410399/LOC726743/LOC725389/LOC100576912/LOC412840/LOC724636/LOC411264/LOC724422/LOC410537/LOC411079/LOC410259/LOC725003/LOC410499/eve/LOC411238/LOC410637/LOC100577603/cad/LOC724861/LOC550875/LOC725327/LOC725590/LOC102653993/Hb/LOC408853/…	93	Worker-24h_vs_Drone-24h
GO:0048863	BP	GO:0048863	stem cell differentiation	37/1678	68/4987	0.000314433	0.0226582	0.0212631	LOC113218545/LOC551123/LOC410643/LOC410642/LOC725350/LOC410351/LOC725754/LOC100577697/LOC411079/eve/LOC409780/LOC725327/LOC102653993/Kr/Hb/Antp/LOC724412/arm/LOC412916/LOC413289/LOC412853/LOC412832/LOC413742/LOC411327/Ecr/LOC727092/LOC410144/LOC100578561/LOC412243/LOC552099/LOC100577214/LOC413293/LOC410371/LOC725671/LOC727399/LOC100576116/LOC412159	37	Worker-24h_vs_Drone-24h
GO:0071805	BP	GO:0071805	potassium ion transmembrane transport	23/1678	37/4987	0.000343235	0.0240062	0.0225281	LOC408462/LOC412993/LOC413020/LOC411958/Amih/LOC408576/LOC409845/LOC409771/LOC410788/LOC412777/LOC413503/LOC411976/LOC100576291/LOC100577986/LOC411036/LOC408865/LOC100576919/LOC408306/LOC409208/LOC413159/LOC411113/LOC410317/LOC411220	23	Worker-24h_vs_Drone-24h
GO:0048864	BP	GO:0048864	stem cell development	13/1678	17/4987	0.000371041	0.0252096	0.0236573	LOC551123/LOC410643/LOC725754/LOC725327/LOC102653993/Antp/arm/LOC413289/LOC412853/LOC727092/LOC552099/LOC725671/LOC727399	13	Worker-24h_vs_Drone-24h
GO:0007419	BP	GO:0007419	ventral cord development	20/1678	31/4987	0.000414453	0.0273769	0.0256912	LOC100576956/LOC409159/LOC410351/LOC725754/LOC724548/LOC413303/LOC411079/LOC410696/Kr/Hb/LOC724412/LOC412528/LOC413289/LOC411373/Dscam/LOC727092/LOC100578561/LOC552099/LOC725671/LOC727399	20	Worker-24h_vs_Drone-24h
GO:0042445	BP	GO:0042445	hormone metabolic process	26/1678	44/4987	0.000449954	0.0289187	0.0271381	LOC552425/LOC552395/LOC412166/LOC410748/LOC551632/LOC725038/LOC724216/Est-6/Jhe/Cyp314a1/LOC551922/LOC408603/LOC410733/LOC551179/LOC552457/LOC410743/LOC107965828/LOC408934/LOC410744/LOC408935/LOC552580/LOC408835/LOC408500/LOC410734/LOC410405/E75	26	Worker-24h_vs_Drone-24h
GO:0098656	BP	GO:0098656	monoatomic anion transmembrane transport	55/1678	113/4987	0.000593524	0.0371421	0.0348551	LOC726470/LOC408898/LOC726786/LOC409715/LOC102653922/LOC409924/LOC413117/LOC725922/LOC725346/LOC410741/LOC102654427/LOC552193/Hiscl1/LOC408769/LOC551796/LOC410179/LOC551680/LOC409792/LOC551241/LOC102654777/LOC409650/LOC409640/LOC409131/LOC413000/LOC725456/LOC724952/LOC551080/LOC410780/LOC412382/LOC409646/LOC411065/LOC411935/LOC409649/LOC552381/LOC412056/LOC411677/LOC411772/LOC410752/Gat-a/LOC4099…	55	Worker-24h_vs_Drone-24h
GO:0045893	BP	GO:0045893	positive regulation of DNA-templated transcription	119/1678	278/4987	0.000663101	0.0378923	0.0355592	LOC102656170/LOC726247/LOC410802/LOC410757/LOC410151/LOC100577751/LOC725776/LOC412878/LOC410643/LOC410642/LOC100576700/LOC725350/LOC100576222/LOC552311/Mblk-1/LOC410201/LOC408449/LOC724148/LOC726289/LOC410399/LOC726743/LOC725389/LOC100576912/LOC412840/LOC724636/LOC411264/LOC724422/LOC410537/LOC411079/LOC410259/LOC725003/LOC410499/eve/LOC411238/LOC410370/LOC410637/LOC411250/LOC100577603/cad/LOC724…	119	Worker-24h_vs_Drone-24h
GO:0001708	BP	GO:0001708	cell fate specification	34/1678	63/4987	0.000665899	0.0378923	0.0355592	LOC113218545/LOC102656170/LOC410643/LOC410642/LOC410351/LOC724148/LOC724281/LOC413423/LOC100577801/LOC412840/LOC551803/LOC411009/LOC725504/LOC100577600/LOC408455/eve/LOC724861/LOC725327/Antp/LOC724412/LOC100576220/LOC412528/LOC726761/arm/LOC412916/LOC410694/LOC413289/LOC726929/LOC411327/LOC100578561/LOC102656505/LOC552079/LOC100577214/LOC727399	34	Worker-24h_vs_Drone-24h
GO:1902680	BP	GO:1902680	positive regulation of RNA biosynthetic process	122/1678	286/4987	0.000669251	0.0378923	0.0355592	LOC102656170/LOC726247/LOC410802/LOC410757/LOC410151/LOC100577751/LOC725776/LOC412878/LOC410643/LOC410642/LOC100576700/LOC725350/LOC100576222/LOC552311/Mblk-1/LOC410201/LOC408449/LOC724148/LOC726289/LOC410399/LOC726743/LOC725389/LOC100576912/LOC412840/LOC724636/LOC411264/LOC724422/LOC410537/LOC411079/LOC410259/LOC725003/LOC410499/eve/LOC411238/LOC410370/LOC410637/LOC411250/LOC100577603/cad/LOC724…	122	Worker-24h_vs_Drone-24h
GO:1903508	BP	GO:1903508	positive regulation of nucleic acid-templated transcription	122/1678	286/4987	0.000669251	0.0378923	0.0355592	LOC102656170/LOC726247/LOC410802/LOC410757/LOC410151/LOC100577751/LOC725776/LOC412878/LOC410643/LOC410642/LOC100576700/LOC725350/LOC100576222/LOC552311/Mblk-1/LOC410201/LOC408449/LOC724148/LOC726289/LOC410399/LOC726743/LOC725389/LOC100576912/LOC412840/LOC724636/LOC411264/LOC724422/LOC410537/LOC411079/LOC410259/LOC725003/LOC410499/eve/LOC411238/LOC410370/LOC410637/LOC411250/LOC100577603/cad/LOC724…	122	Worker-24h_vs_Drone-24h
GO:0007610	BP	GO:0007610	behavior	158/1678	383/4987	0.000734008	0.040236	0.0377585	LOC408996/LOC100578925/LOC100577019/LOC100578621/LOC725346/brp/LOC726987/LOC113218545/LOC408462/LOC100578600/LOC102656170/LOC725131/LOC412166/LOC408622/LOC410638/LOC408420/LOC724704/LOC102654427/LOC410758/Ac3/5-HT1/LOC408427/LOC411200/Crzr/LOC411494/LOC410757/LOC413558/LOC412993/LOC411288/Hiscl1/LOC408937/LOC408432/LOC724216/Est-6/LOC409708/LOC410642/LOC409159/LOC725974/LOC552285/Tsf1/Mblk-1/LOC4…	158	Worker-24h_vs_Drone-24h
GO:0035287	BP	GO:0035287	head segmentation	11/1678	14/4987	0.000744484	0.040236	0.0377585	LOC113219327/LOC410648/eve/Hb/Antp/LOC725966/LOC408661/LOC410694/LOC726929/LOC552099/LOC552079	11	Worker-24h_vs_Drone-24h
GO:0098655	BP	GO:0098655	monoatomic cation transmembrane transport	83/1678	185/4987	0.000809311	0.0424357	0.0398228	LOC100577019/Tret1/LOC725922/LOC725346/LOC408462/LOC102654427/LOC408427/LOC408456/LOC412993/LOC408680/LOC551883/LOC413020/LOC408769/LOC100578899/LOC408517/LOC725974/LOC411958/LOC408430/LOC409792/LOC410823/LOC411199/LOC411729/LOC410820/LOC551241/Amih/nAChRa2/LOC726032/LOC408576/LOC725456/LOC551651/LOC409845/LOC552792/LOC409771/LOC410780/LOC100576882/LOC412382/LOC551454/LOC412128/Cac/LOC726792/LOC4…	83	Worker-24h_vs_Drone-24h
GO:0006936	BP	GO:0006936	muscle contraction	12/1678	16/4987	0.000856566	0.0424357	0.0398228	LOC410465/LOC408420/LOC409843/LOC408680/LOC100578899/LOC408414/LOC408572/LOC408451/LOC412382/LOC409821/LOC412092/LOC413134	12	Worker-24h_vs_Drone-24h
GO:0007400	BP	GO:0007400	neuroblast fate determination	12/1678	16/4987	0.000856566	0.0424357	0.0398228	LOC410643/Kr/Hb/LOC724412/LOC413289/LOC412853/LOC411327/LOC100578561/LOC412243/LOC725671/LOC727399/LOC100576116	12	Worker-24h_vs_Drone-24h
GO:0014019	BP	GO:0014019	neuroblast development	12/1678	16/4987	0.000856566	0.0424357	0.0398228	LOC410643/LOC725754/LOC725327/LOC102653993/Antp/arm/LOC413289/LOC412853/LOC727092/LOC552099/LOC725671/LOC727399	12	Worker-24h_vs_Drone-24h
GO:00055761	CC	GO:0005576	extracellular region	134/1436	244/4418	9.28e-14	3.16e-11	2.96e-11	LOC408552/LOC409187/LOC726478/LOC408961/LOC408365/CPR27/LOC410801/LOC726252/LOC100576956/LOC724917/LOC408551/LOC113218545/LOC726554/LOC552836/LOC726995/LOC411248/LOC724386/Vg/LOC726375/LOC725547/LOC408960/LOC413324/LOC413021/LOC408937/Cpap3-c/LOC551581/Est-6/Def1/LOC410793/Tpx-4/LOC410452/LOC727335/LOC100577408/LOC724569/LOC410201/LOC724382/LOC551323/LOC413749/LOC725541/LOC726981/LOC409970/Jhe/Pg…	134	Worker-24h_vs_Drone-24h
GO:0005615	CC	GO:0005615	extracellular space	71/1436	129/4418	7.15e-08	1.22e-05	1.14e-05	LOC409187/LOC726478/LOC408961/LOC408365/LOC410801/LOC726252/LOC100576956/LOC724917/LOC113218545/LOC726554/LOC552836/LOC724386/LOC726375/Cpap3-c/LOC551581/LOC410793/Tpx-4/LOC410452/LOC727335/LOC100577408/LOC724569/LOC724382/LOC551323/LOC413749/LOC726981/LOC411622/LOC724187/LOC551524/LOC409789/LOC100576163/LOC410380/LOC551922/LOC726457/LOC408888/Hsc70-3/LOC100577600/LOC408666/LOC408851/LOC412767/LO…	71	Worker-24h_vs_Drone-24h
GO:0030017	CC	GO:0030017	sarcomere	28/1436	39/4418	5.18e-07	3.75e-05	3.51e-05	LOC725936/LOC411285/LOC408420/LOC551259/LOC410758/LOC410204/LOC409843/LOC550785/LOC408414/LOC412778/LOC408572/LOC727486/LOC409821/LOC408830/LOC408826/LOC409697/LOC552736/LOC113218605/LOC726668/Gpdh/Tpi/LOC408875/LOC412092/LOC726044/LOC409805/LOC724481/LOC552691/LOC411576	28	Worker-24h_vs_Drone-24h
GO:0043292	CC	GO:0043292	contractile fiber	32/1436	47/4418	5.49e-07	3.75e-05	3.51e-05	LOC725936/LOC410465/LOC411285/LOC408420/LOC551259/LOC410758/LOC410204/LOC409843/LOC550785/LOC409881/LOC408414/LOC412778/LOC408572/LOC727486/LOC409821/LOC408830/LOC408826/LOC409697/LOC552736/LOC113218605/LOC726668/Gpdh/Tpi/LOC408875/LOC409024/LOC412092/LOC726044/LOC409805/LOC724481/LOC552691/LOC413134/LOC411576	32	Worker-24h_vs_Drone-24h
GO:0030016	CC	GO:0030016	myofibril	30/1436	43/4418	5.5e-07	3.75e-05	3.51e-05	LOC725936/LOC411285/LOC408420/LOC551259/LOC410758/LOC410204/LOC409843/LOC550785/LOC409881/LOC408414/LOC412778/LOC408572/LOC727486/LOC409821/LOC408830/LOC408826/LOC409697/LOC552736/LOC113218605/LOC726668/Gpdh/Tpi/LOC408875/LOC409024/LOC412092/LOC726044/LOC409805/LOC724481/LOC552691/LOC411576	30	Worker-24h_vs_Drone-24h
GO:0030312	CC	GO:0030312	external encapsulating structure	28/1436	42/4418	5.41e-06	0.000307296	0.000287423	LOC408552/LOC408365/CPR27/LOC726252/LOC408551/LOC552395/LOC726995/LOC725547/LOC413021/LOC408937/LOC551323/LOC409970/LOC726451/LOC409789/Grp/LOC726248/LOC409722/LOC412663/LOC410775/LOC724395/LOC102656822/LOC724749/LOC724520/LOC726725/CPR19/LOC413025/LOC726683/LOC411155	28	Worker-24h_vs_Drone-24h
GO:0031012	CC	GO:0031012	extracellular matrix	25/1436	39/4418	4.77e-05	0.00221771	0.00207429	LOC408552/LOC408365/CPR27/LOC726252/LOC408551/LOC726995/LOC725547/LOC413021/LOC408937/LOC551323/LOC409970/LOC726451/Grp/LOC726248/LOC409722/LOC412663/LOC410775/LOC724395/LOC102656822/LOC724749/LOC724520/LOC726725/CPR19/LOC413025/LOC411155	25	Worker-24h_vs_Drone-24h
GO:0030018	CC	GO:0030018	Z disc	21/1436	31/4418	5.85e-05	0.00221771	0.00207429	LOC725936/LOC411285/LOC408420/LOC551259/LOC410758/LOC410204/LOC550785/LOC412778/LOC727486/LOC409821/LOC408826/LOC409697/LOC552736/LOC726668/Gpdh/Tpi/LOC408875/LOC412092/LOC724481/LOC552691/LOC411576	21	Worker-24h_vs_Drone-24h
GO:0031674	CC	GO:0031674	I band	21/1436	31/4418	5.85e-05	0.00221771	0.00207429	LOC725936/LOC411285/LOC408420/LOC551259/LOC410758/LOC410204/LOC550785/LOC412778/LOC727486/LOC409821/LOC408826/LOC409697/LOC552736/LOC726668/Gpdh/Tpi/LOC408875/LOC412092/LOC724481/LOC552691/LOC411576	21	Worker-24h_vs_Drone-24h
GO:0099081	CC	GO:0099081	supramolecular polymer	50/1436	98/4418	9.45e-05	0.00322281	0.00301439	LOC408552/LOC725936/LOC408551/LOC410465/LOC551369/LOC551176/LOC411285/LOC408420/LOC551259/LOC410758/LOC410204/LOC409843/LOC550785/LOC412470/LOC409881/LOC408414/LOC412778/LOC408572/LOC727486/LOC410994/LOC409821/LOC413930/LOC408830/LOC408826/LOC409697/LOC552736/LOC113218605/LOC726668/LOC550808/Gpdh/Tpi/LOC100578674/LOC408875/LOC408694/LOC412271/LOC551711/LOC409024/LOC412092/LOC551109/LOC409861/LOC7…	50	Worker-24h_vs_Drone-24h
GO:0099512	CC	GO:0099512	supramolecular fiber	48/1436	96/4418	0.000243647	0.00755305	0.00706459	LOC725936/LOC410465/LOC551369/LOC551176/LOC411285/LOC408420/LOC551259/LOC410758/LOC410204/LOC409843/LOC550785/LOC412470/LOC409881/LOC408414/LOC412778/LOC408572/LOC727486/LOC410994/LOC409821/LOC413930/LOC408830/LOC408826/LOC409697/LOC552736/LOC113218605/LOC726668/LOC550808/Gpdh/Tpi/LOC100578674/LOC408875/LOC408694/LOC412271/LOC551711/LOC409024/LOC412092/LOC551109/LOC409861/LOC726044/LOC409805/LOC7…	48	Worker-24h_vs_Drone-24h
GO:0005929	CC	GO:0005929	cilium	39/1436	76/4418	0.000471045	0.0133855	0.0125199	LOC113219241/LOC100578862/LOC411301/LOC413995/LOC413068/LOC408382/LOC413930/LOC413097/LOC409680/LOC409136/LOC725593/LOC726015/LOC107964338/LOC552804/LOC102653893/LOC726433/LOC551562/LOC725707/LOC552841/LOC726791/LOC727298/LOC412949/LOC410850/LOC727267/LOC411197/LOC413899/LOC412481/LOC411904/LOC100578952/LOC408662/LOC412360/LOC725479/LOC552070/LOC412174/LOC413948/LOC102655466/LOC411047/LOC409169/L…	39	Worker-24h_vs_Drone-24h
GO:0034702	CC	GO:0034702	ion channel complex	22/1436	37/4418	0.000640876	0.0168107	0.0157235	Hiscl1/LOC100578899/LOC725974/LOC551680/LOC408430/LOC410823/nAChRa2/LOC726032/LOC408576/LOC409845/LOC552792/Cac/nAChRa3/LOC412818/LOC100576291/LOC408865/LOC107964338/nAChRa6/LOC413159/LOC102654379/Nmdar1/LOC411220	22	Worker-24h_vs_Drone-24h
GO:0003700	MF	GO:0003700	DNA-binding transcription factor activity	111/1344	209/4000	1.98e-09	8.41e-07	6.93e-07	LOC725629/LOC726204/LOC724801/LOC100576993/Kr-h1/Eyg/LOC102653654/LOC410151/LOC725776/LOC726162/LOC410643/LOC410642/LOC410326/LOC726370/LOC725350/LOC410925/LOC100576222/LOC552311/LOC408449/LOC726289/LOC410399/LOC724150/LOC726743/LOC725389/LOC100576912/LOC724281/LOC100577980/LOC724315/LOC100577801/LOC412840/LOC724636/LOC551803/LOC102655120/LOC725495/Foxp/LOC725754/LOC725279/LOC411009/LOC410537/LOC…	111	Worker-24h_vs_Drone-24h
GO:0000981	MF	GO:0000981	DNA-binding transcription factor activity, RNA polymerase II-specific	78/1344	144/4000	1.92e-07	4.06e-05	3.35e-05	LOC725629/LOC100576993/LOC102653654/LOC410151/LOC726162/LOC410643/LOC410326/LOC725350/LOC410925/LOC100576222/LOC408449/LOC726289/LOC410399/LOC726743/LOC725389/LOC724281/LOC724315/LOC100577801/LOC412840/LOC724636/LOC102655120/Foxp/LOC725279/LOC411009/LOC410537/LOC725127/LOC410259/LOC725003/LOC410499/LOC408455/eve/LOC100577603/LOC410253/LOC724861/LOC413060/LOC725327/LOC551804/LOC725590/LOC102653993…	78	Worker-24h_vs_Drone-24h
GO:0140110	MF	GO:0140110	transcription regulator activity	138/1344	292/4000	3.57e-07	5.04e-05	4.16e-05	LOC100578925/LOC725629/LOC726204/LOC724801/LOC100576993/Kr-h1/Eyg/LOC102653654/LOC410151/LOC725776/LOC726162/LOC410643/LOC410642/LOC410326/LOC726370/LOC725350/LOC410925/LOC100576222/LOC552311/LOC410201/LOC408449/LOC726289/LOC410399/LOC724908/LOC724150/LOC726743/LOC725389/LOC100576912/LOC724281/LOC100577980/LOC724315/LOC100577801/LOC412840/LOC724636/LOC551803/LOC102655120/LOC725495/Foxp/LOC725754/…	138	Worker-24h_vs_Drone-24h
GO:0015291	MF	GO:0015291	secondary active transmembrane transporter activity	39/1344	63/4000	3.38e-06	0.000358297	0.000295319	LOC726470/Tret1/LOC725346/LOC102654427/LOC408456/LOC408769/LOC725974/LOC409792/LOC411199/LOC411729/LOC409650/LOC725456/LOC724952/LOC410780/LOC412382/LOC411935/LOC409649/LOC412777/LOC411976/LOC411772/LOC102655622/LOC100577986/LOC409142/Gat-a/LOC409932/LOC107965041/LOC725581/LOC410532/LOC408306/LOC409208/LOC551553/LOC408935/LOC552016/LOC411113/Gat-1B/LOC410566/LOC413816/LOC552361/LOC409056	39	Worker-24h_vs_Drone-24h
GO:0015267	MF	GO:0015267	channel activity	61/1344	114/4000	7.24e-06	0.000430954	0.000355205	LOC408898/LOC725922/LOC408462/LOC552149/LOC408427/LOC412993/LOC408680/LOC551883/Hiscl1/LOC413020/LOC100578899/LOC408517/LOC725974/LOC551680/LOC411958/LOC408430/LOC410823/LOC410820/Amih/nAChRa2/LOC726032/LOC408576/LOC100577974/LOC413472/LOC409845/LOC552792/LOC724952/LOC409771/LOC551454/LOC412128/Cac/LOC726792/LOC410788/LOC412777/LOC725480/LOC413503/nAChRa3/LOC411976/LOC412818/LOC410623/LOC10057629…	61	Worker-24h_vs_Drone-24h
GO:0022803	MF	GO:0022803	passive transmembrane transporter activity	61/1344	114/4000	7.24e-06	0.000430954	0.000355205	LOC408898/LOC725922/LOC408462/LOC552149/LOC408427/LOC412993/LOC408680/LOC551883/Hiscl1/LOC413020/LOC100578899/LOC408517/LOC725974/LOC551680/LOC411958/LOC408430/LOC410823/LOC410820/Amih/nAChRa2/LOC726032/LOC408576/LOC100577974/LOC413472/LOC409845/LOC552792/LOC724952/LOC409771/LOC551454/LOC412128/Cac/LOC726792/LOC410788/LOC412777/LOC725480/LOC413503/nAChRa3/LOC411976/LOC412818/LOC410623/LOC10057629…	61	Worker-24h_vs_Drone-24h
GO:0015318	MF	GO:0015318	inorganic molecular entity transmembrane transporter activity	110/1344	234/4000	8.21e-06	0.000430954	0.000355205	LOC408898/LOC726786/LOC409715/Tret1/LOC413117/LOC725922/LOC725346/LOC410741/LOC408462/LOC552149/LOC102654427/LOC552193/LOC726944/LOC408427/LOC408456/LOC412993/LOC408680/LOC551883/Hiscl1/LOC413020/LOC408769/LOC551796/LOC100578899/LOC410179/LOC408517/LOC725974/LOC551680/LOC411958/LOC408430/LOC409792/LOC410823/LOC411199/LOC411729/LOC410820/Amih/nAChRa2/LOC409640/LOC726032/LOC408576/LOC409131/LOC4130…	110	Worker-24h_vs_Drone-24h
GO:0015075	MF	GO:0015075	monoatomic ion transmembrane transporter activity	116/1344	250/4000	9.97e-06	0.000430954	0.000355205	LOC726470/LOC408898/LOC726786/LOC409715/LOC102653922/Tret1/LOC409924/LOC413117/LOC725922/LOC725346/LOC410741/LOC408462/LOC102654427/LOC552193/LOC408427/LOC408456/LOC412993/LOC408680/LOC551883/Hiscl1/LOC413020/LOC408769/LOC551796/LOC100578899/LOC410179/LOC408517/LOC725974/LOC551680/LOC411958/LOC408430/LOC409792/LOC410823/LOC411199/LOC411729/LOC410820/LOC551241/LOC102654777/Amih/nAChRa2/LOC409650/L…	116	Worker-24h_vs_Drone-24h
GO:0043565	MF	GO:0043565	sequence-specific DNA binding	92/1344	190/4000	1.06e-05	0.000430954	0.000355205	LOC100576878/LOC100576993/Eyg/LOC102653654/LOC410802/LOC410151/LOC725776/LOC410643/LOC410642/LOC410326/LOC725350/LOC410925/LOC100577696/Mblk-1/LOC408449/LOC726289/LOC408572/LOC724150/LOC102654975/LOC726743/LOC725389/LOC100576912/LOC408981/LOC100577980/LOC724636/LOC551803/LOC725279/LOC410537/LOC725127/LOC411079/LOC410499/LOC551364/LOC408455/eve/LOC725515/LOC726399/LOC100577603/cad/LOC409557/LOC725…	92	Worker-24h_vs_Drone-24h
GO:0015370	MF	GO:0015370	solute:sodium symporter activity	17/1344	21/4000	1.1e-05	0.000430954	0.000355205	LOC725346/LOC102654427/LOC408769/LOC409792/LOC411199/LOC411729/LOC725456/LOC412382/LOC409142/Gat-a/LOC725581/LOC410532/LOC409208/LOC408935/Gat-1B/LOC410566/LOC409056	17	Worker-24h_vs_Drone-24h
GO:0015171	MF	GO:0015171	amino acid transmembrane transporter activity	26/1344	38/4000	1.12e-05	0.000430954	0.000355205	LOC726786/LOC409715/LOC413117/LOC725922/LOC725346/LOC410741/LOC102654427/LOC552193/LOC408769/LOC551796/LOC409640/LOC413000/LOC725456/LOC551080/LOC412382/LOC409646/LOC411935/LOC411772/LOC410752/Gat-a/LOC409932/LOC409208/LOC408935/LOC411113/Gat-1B/LOC410566	26	Worker-24h_vs_Drone-24h
GO:0005326	MF	GO:0005326	neurotransmitter transmembrane transporter activity	18/1344	23/4000	1.4e-05	0.00047084	0.000388081	LOC725346/LOC102654427/LOC408769/LOC408517/LOC411199/LOC411729/LOC725456/LOC412382/LOC410752/LOC409142/Gat-a/LOC552844/LOC725064/LOC408935/LOC726278/Gat-1B/LOC410566/LOC410448	18	Worker-24h_vs_Drone-24h
GO:0022857	MF	GO:0022857	transmembrane transporter activity	141/1344	316/4000	1.44e-05	0.00047084	0.000388081	LOC726470/LOC408898/LOC726786/LOC409715/LOC102653922/Tret1/LOC409924/LOC413117/LOC725922/LOC725346/LOC410741/LOC408462/LOC552149/LOC102654427/LOC552193/LOC726944/LOC408427/LOC408456/LOC412993/LOC408680/LOC551883/Hiscl1/LOC413020/LOC408769/LOC551796/LOC100578899/LOC410179/LOC408517/LOC725974/LOC551680/LOC411958/LOC408430/LOC409792/LOC410823/LOC411199/LOC411729/LOC410820/LOC551241/LOC102654777/LOC4…	141	Worker-24h_vs_Drone-24h
GO:0005261	MF	GO:0005261	monoatomic cation channel activity	47/1344	84/4000	1.77e-05	0.000534997	0.000440961	LOC725922/LOC408462/LOC408427/LOC412993/LOC408680/LOC551883/LOC413020/LOC100578899/LOC408517/LOC725974/LOC411958/LOC408430/LOC410823/LOC410820/Amih/nAChRa2/LOC726032/LOC408576/LOC409845/LOC552792/LOC409771/LOC551454/LOC412128/Cac/LOC726792/LOC410788/LOC412777/LOC413503/nAChRa3/LOC411976/LOC412818/LOC100576291/LOC100577986/LOC411036/LOC408865/LOC107964338/nAChRa6/LOC100576919/LOC413159/LOC725064/L…	47	Worker-24h_vs_Drone-24h
GO:0005216	MF	GO:0005216	monoatomic ion channel activity	58/1344	110/4000	2.19e-05	0.000585235	0.000482369	LOC408898/LOC725922/LOC408462/LOC408427/LOC412993/LOC408680/LOC551883/Hiscl1/LOC413020/LOC100578899/LOC408517/LOC725974/LOC551680/LOC411958/LOC408430/LOC410823/LOC410820/Amih/nAChRa2/LOC726032/LOC408576/LOC100577974/LOC409845/LOC552792/LOC724952/LOC409771/LOC551454/LOC412128/Cac/LOC726792/LOC410788/LOC412777/LOC413503/nAChRa3/LOC411976/LOC412818/LOC410623/LOC100576291/LOC100577986/LOC411036/LOC40…	58	Worker-24h_vs_Drone-24h
GO:0015294	MF	GO:0015294	solute:monoatomic cation symporter activity	22/1344	31/4000	2.21e-05	0.000585235	0.000482369	Tret1/LOC725346/LOC102654427/LOC408456/LOC408769/LOC409792/LOC411199/LOC411729/LOC725456/LOC412382/LOC102655622/LOC409142/Gat-a/LOC725581/LOC410532/LOC409208/LOC551553/LOC408935/LOC411113/Gat-1B/LOC410566/LOC409056	22	Worker-24h_vs_Drone-24h
GO:0046873	MF	GO:0046873	metal ion transmembrane transporter activity	57/1344	108/4000	2.48e-05	0.000618792	0.000510027	LOC725346/LOC408462/LOC102654427/LOC412993/LOC408680/LOC551883/LOC413020/LOC408769/LOC100578899/LOC725974/LOC411958/LOC408430/LOC409792/LOC410823/LOC411199/LOC411729/Amih/LOC408576/LOC725456/LOC409845/LOC552792/LOC409771/LOC410780/LOC412382/LOC551454/LOC412128/Cac/LOC726792/LOC410788/LOC412777/LOC413503/LOC411976/LOC100576291/LOC100577986/LOC409142/LOC411036/Gat-a/LOC408865/LOC725581/LOC107964338…	57	Worker-24h_vs_Drone-24h
GO:0008514	MF	GO:0008514	organic anion transmembrane transporter activity	46/1344	83/4000	3.02e-05	0.000711402	0.00058636	LOC726470/LOC726786/LOC409715/LOC102653922/LOC409924/LOC413117/LOC725922/LOC725346/LOC410741/LOC102654427/LOC552193/LOC408769/LOC551796/LOC410179/LOC409792/LOC551241/LOC102654777/LOC409650/LOC409640/LOC409131/LOC413000/LOC725456/LOC724952/LOC551080/LOC412382/LOC409646/LOC411065/LOC411935/LOC409649/LOC412056/LOC411677/LOC411772/LOC410752/Gat-a/LOC409932/LOC107965041/LOC725581/LOC409208/LOC552708/L…	46	Worker-24h_vs_Drone-24h
GO:0015081	MF	GO:0015081	sodium ion transmembrane transporter activity	27/1344	42/4000	4.27e-05	0.000952133	0.000784777	LOC725346/LOC102654427/LOC412993/LOC551883/LOC408769/LOC409792/LOC411199/LOC411729/LOC725456/LOC410780/LOC412382/LOC726792/LOC410788/LOC412777/LOC411976/LOC100577986/LOC409142/Gat-a/LOC725581/LOC410532/LOC408306/LOC409208/LOC408935/Gat-1B/LOC410566/LOC411220/LOC409056	27	Worker-24h_vs_Drone-24h
GO:0015293	MF	GO:0015293	symporter activity	22/1344	32/4000	4.84e-05	0.00102534	0.000845121	Tret1/LOC725346/LOC102654427/LOC408456/LOC408769/LOC409792/LOC411199/LOC411729/LOC725456/LOC412382/LOC102655622/LOC409142/Gat-a/LOC725581/LOC410532/LOC409208/LOC551553/LOC408935/LOC411113/Gat-1B/LOC410566/LOC409056	22	Worker-24h_vs_Drone-24h
GO:0022890	MF	GO:0022890	inorganic cation transmembrane transporter activity	75/1344	158/4000	0.000159862	0.0032277	0.00266037	Tret1/LOC725922/LOC725346/LOC408462/LOC102654427/LOC408427/LOC408456/LOC412993/LOC408680/LOC551883/LOC413020/LOC408769/LOC100578899/LOC408517/LOC725974/LOC411958/LOC408430/LOC409792/LOC410823/LOC411199/LOC411729/LOC410820/Amih/nAChRa2/LOC726032/LOC408576/LOC725456/LOC409845/LOC552792/LOC409771/LOC410780/LOC412382/LOC551454/LOC412128/Cac/LOC726792/LOC410788/LOC412777/LOC413503/LOC552671/nAChRa3/LO…	75	Worker-24h_vs_Drone-24h
GO:0015079	MF	GO:0015079	potassium ion transmembrane transporter activity	23/1344	36/4000	0.00018297	0.00352633	0.00290651	LOC408462/LOC412993/LOC413020/LOC411958/Amih/LOC408576/LOC409845/LOC409771/LOC410788/LOC412777/LOC413503/LOC411976/LOC100576291/LOC100577986/LOC411036/LOC408865/LOC100576919/LOC408306/LOC409208/LOC413159/LOC411113/LOC410317/LOC411220	23	Worker-24h_vs_Drone-24h
GO:0003677	MF	GO:0003677	DNA binding	137/1344	320/4000	0.000215002	0.00396351	0.00326684	LOC100576878/LOC100576993/LOC410758/Eyg/LOC102653654/LOC410802/LOC410757/LOC410151/LOC725776/LOC410643/LOC410642/LOC410326/LOC725350/LOC410925/LOC100577696/Mblk-1/LOC408449/LOC726289/LOC408572/LOC724150/LOC102654975/LOC726743/LOC725389/LOC100576912/LOC408981/LOC725450/LOC100577980/LOC724636/LOC551803/LOC725754/LOC724422/LOC724169/LOC725279/LOC410537/LOC725127/LOC408649/LOC411079/LOC410499/LOC5513…	137	Worker-24h_vs_Drone-24h
GO:0008509	MF	GO:0008509	monoatomic anion transmembrane transporter activity	54/1344	108/4000	0.000263478	0.00465478	0.00383661	LOC726470/LOC408898/LOC726786/LOC409715/LOC102653922/LOC409924/LOC413117/LOC725922/LOC725346/LOC410741/LOC102654427/LOC552193/Hiscl1/LOC408769/LOC551796/LOC410179/LOC551680/LOC409792/LOC551241/LOC102654777/LOC409650/LOC409640/LOC409131/LOC413000/LOC725456/LOC724952/LOC551080/LOC410780/LOC412382/LOC409646/LOC411065/LOC411935/LOC409649/LOC412056/LOC411677/LOC411772/LOC410752/Gat-a/LOC409932/LOC1079…	54	Worker-24h_vs_Drone-24h
GO:0008324	MF	GO:0008324	monoatomic cation transmembrane transporter activity	76/1344	165/4000	0.000468058	0.00758906	0.00625513	Tret1/LOC725922/LOC725346/LOC408462/LOC102654427/LOC408427/LOC408456/LOC412993/LOC408680/LOC551883/LOC413020/LOC408769/LOC100578899/LOC408517/LOC725974/LOC411958/LOC408430/LOC409792/LOC410823/LOC411199/LOC411729/LOC410820/LOC551241/Amih/nAChRa2/LOC726032/LOC408576/LOC725456/LOC409845/LOC552792/LOC409771/LOC410780/LOC412382/LOC551454/LOC412128/Cac/LOC726792/LOC410788/LOC412777/LOC413503/LOC552671/…	76	Worker-24h_vs_Drone-24h
GO:0005342	MF	GO:0005342	organic acid transmembrane transporter activity	33/1344	60/4000	0.000483265	0.00758906	0.00625513	LOC726786/LOC409715/LOC413117/LOC725922/LOC725346/LOC410741/LOC102654427/LOC552193/LOC408769/LOC551796/LOC410179/LOC409640/LOC409131/LOC413000/LOC725456/LOC724952/LOC551080/LOC412382/LOC409646/LOC411065/LOC411935/LOC411677/LOC411772/LOC410752/Gat-a/LOC409932/LOC409208/LOC408935/LOC552016/LOC411113/Gat-1B/LOC410566/LOC413816	33	Worker-24h_vs_Drone-24h
GO:0046943	MF	GO:0046943	carboxylic acid transmembrane transporter activity	33/1344	60/4000	0.000483265	0.00758906	0.00625513	LOC726786/LOC409715/LOC413117/LOC725922/LOC725346/LOC410741/LOC102654427/LOC552193/LOC408769/LOC551796/LOC410179/LOC409640/LOC409131/LOC413000/LOC725456/LOC724952/LOC551080/LOC412382/LOC409646/LOC411065/LOC411935/LOC411677/LOC411772/LOC410752/Gat-a/LOC409932/LOC409208/LOC408935/LOC552016/LOC411113/Gat-1B/LOC410566/LOC413816	33	Worker-24h_vs_Drone-24h
GO:0005267	MF	GO:0005267	potassium channel activity	17/1344	26/4000	0.000883157	0.0133735	0.0110229	LOC408462/LOC412993/LOC413020/LOC411958/Amih/LOC408576/LOC409845/LOC409771/LOC410788/LOC413503/LOC100576291/LOC411036/LOC408865/LOC100576919/LOC413159/LOC410317/LOC411220	17	Worker-24h_vs_Drone-24h
GO:0022843	MF	GO:0022843	voltage-gated monoatomic cation channel activity	15/1344	22/4000	0.000936607	0.0136938	0.0112869	LOC408462/LOC551883/LOC100578899/LOC408430/Amih/LOC408576/LOC409845/LOC551454/Cac/LOC412818/LOC100576291/LOC408865/LOC100576919/LOC413159/Nmdar1	15	Worker-24h_vs_Drone-24h
GO:0038023	MF	GO:0038023	signaling receptor activity	64/1344	139/4000	0.00130805	0.0184871	0.0152376	LOC550964/5-HT1/Crzr/LOC412993/5-HT2beta/Hiscl1/LOC409159/LOC410925/LOC551680/LOC411729/LOC724603/nAChRa2/LOC412570/LOC412883/Or115/LOC408718/LOC100577955/LOC102655120/LOC100577758/LOC413472/LOC412667/TyrR/LOC413303/LOC413040/LOC413527/LOC410788/nAChRa3/InR-2/LOC725327/LOC412818/LOC413829/LOC550930/Blop/LOC411738/nAChRa6/SIFR/LOC413474/LOC551232/LOC413289/Akhr/LOC412949/LOC552761/Dscam/LOC726958/…	64	Worker-24h_vs_Drone-24h
GO:0005215	MF	GO:0005215	transporter activity	154/1344	379/4000	0.00156306	0.0213787	0.0176209	LOC408961/LOC726470/LOC408898/LOC726786/LOC409715/LOC102653922/Tret1/LOC409924/LOC413117/LOC725922/LOC725346/LOC410741/LOC408462/LOC552149/LOC102654427/LOC552193/LOC726944/LOC408427/LOC408456/LOC412993/LOC408680/LOC551883/Hiscl1/LOC413020/LOC408769/LOC551796/LOC100578899/LOC410793/LOC410179/LOC408517/LOC725974/LOC551680/LOC411958/LOC408430/LOC409792/LOC410823/LOC411199/LOC411729/LOC410820/LOC5512…	154	Worker-24h_vs_Drone-24h
GO:0008236	MF	GO:0008236	serine-type peptidase activity	17/1344	27/4000	0.00164416	0.0217851	0.0179559	LOC408534/LOC724565/LOC726554/LOC726352/LOC409826/LOC410526/LOC725154/LOC724208/LOC410245/LOC410402/LOC550671/LOC724816/LOC410627/LOC409827/LOC410451/LOC408618/LOC725606	17	Worker-24h_vs_Drone-24h
GO:0060089	MF	GO:0060089	molecular transducer activity	64/1344	141/4000	0.00203702	0.0261726	0.0215722	LOC550964/5-HT1/Crzr/LOC412993/5-HT2beta/Hiscl1/LOC409159/LOC410925/LOC551680/LOC411729/LOC724603/nAChRa2/LOC412570/LOC412883/Or115/LOC408718/LOC100577955/LOC102655120/LOC100577758/LOC413472/LOC412667/TyrR/LOC413303/LOC413040/LOC413527/LOC410788/nAChRa3/InR-2/LOC725327/LOC412818/LOC413829/LOC550930/Blop/LOC411738/nAChRa6/SIFR/LOC413474/LOC551232/LOC413289/Akhr/LOC412949/LOC552761/Dscam/LOC726958/…	64	Worker-24h_vs_Drone-24h
GO:0022836	MF	GO:0022836	gated channel activity	33/1344	64/4000	0.00212041	0.0264428	0.021795	LOC408462/LOC408427/LOC412993/LOC408680/LOC551883/Hiscl1/LOC100578899/LOC551680/LOC408430/LOC410823/Amih/nAChRa2/LOC408576/LOC100577974/LOC409845/LOC551454/Cac/LOC410788/nAChRa3/LOC412818/LOC410623/LOC100576291/LOC408865/LOC107964338/LOC552711/LOC408467/nAChRa6/LOC100576919/LOC412949/LOC413159/LOC410317/Nmdar1/LOC411220	33	Worker-24h_vs_Drone-24h
GO:0005102	MF	GO:0005102	signaling receptor binding	56/1344	122/4000	0.00279976	0.0339171	0.0279555	LOC726478/LOC408961/LOC113218545/LOC724358/LOC726375/LOC408960/LOC413324/LOC410793/LOC727335/LOC410351/LOC724603/NLG-4/LOC408369/LOC725541/Nrx-1/LOC411347/LOC100576163/LOC413464/LOC726201/LOC100577697/LOC725353/LOC412667/LOC408666/LOC410271/LOC551272/LOC102656439/Pban/LOC410637/LOC724243/LOC550818/LOC552414/LOC102656822/LOC413501/LOC408965/LOC100577694/LOC724501/LOC410779/LOC727000/LOC412451/LOC4…	56	Worker-24h_vs_Drone-24h
GO:0017171	MF	GO:0017171	serine hydrolase activity	17/1344	28/4000	0.00288818	0.0340163	0.0280373	LOC408534/LOC724565/LOC726554/LOC726352/LOC409826/LOC410526/LOC725154/LOC724208/LOC410245/LOC410402/LOC550671/LOC724816/LOC410627/LOC409827/LOC410451/LOC408618/LOC725606	17	Worker-24h_vs_Drone-24h
GO:0004553	MF	GO:0004553	hydrolase activity, hydrolyzing O-glycosyl compounds	21/1344	37/4000	0.00306754	0.0351415	0.0289647	LOC408365/LOC406114/Hbg2/LOC552357/Hbg3/AGLU2/LOC725756/LOC413324/LOC409708/LOC409814/LOC552249/LOC551323/LOC100577156/LOC100578168/LOC413481/LOC551437/LOC409709/LOC412273/LOC410795/LOC100576383/LOC552276	21	Worker-24h_vs_Drone-24h
GO:0005283	MF	GO:0005283	amino acid:sodium symporter activity	8/1344	10/4000	0.00356574	0.0351415	0.0289647	LOC725346/LOC102654427/LOC408769/LOC725456/LOC412382/Gat-a/Gat-1B/LOC410566	8	Worker-24h_vs_Drone-24h
GO:0005343	MF	GO:0005343	organic acid:sodium symporter activity	8/1344	10/4000	0.00356574	0.0351415	0.0289647	LOC725346/LOC102654427/LOC408769/LOC725456/LOC412382/Gat-a/Gat-1B/LOC410566	8	Worker-24h_vs_Drone-24h
GO:0005416	MF	GO:0005416	amino acid:monoatomic cation symporter activity	8/1344	10/4000	0.00356574	0.0351415	0.0289647	LOC725346/LOC102654427/LOC408769/LOC725456/LOC412382/Gat-a/Gat-1B/LOC410566	8	Worker-24h_vs_Drone-24h
GO:0008235	MF	GO:0008235	metalloexopeptidase activity	8/1344	10/4000	0.00356574	0.0351415	0.0289647	LOC551180/LOC552078/LOC726554/LOC409077/LOC410452/LOC551524/LOC412263/LOC724816	8	Worker-24h_vs_Drone-24h
GO:0020037	MF	GO:0020037	heme binding	8/1344	10/4000	0.00356574	0.0351415	0.0289647	LOC408961/Glob1/LOC410828/LOC413558/sGCbeta-3/LOC413164/NOS/E75	8	Worker-24h_vs_Drone-24h
GO:0046906	MF	GO:0046906	tetrapyrrole binding	8/1344	10/4000	0.00356574	0.0351415	0.0289647	LOC408961/Glob1/LOC410828/LOC413558/sGCbeta-3/LOC413164/NOS/E75	8	Worker-24h_vs_Drone-24h
GO:0016798	MF	GO:0016798	hydrolase activity, acting on glycosyl bonds	23/1344	42/4000	0.00368109	0.0351415	0.0289647	LOC408365/LOC406114/Hbg2/LOC552357/Hbg3/AGLU2/LOC725756/LOC413324/LOC409708/LOC409814/LOC552249/LOC551323/LOC100577156/LOC100578168/LOC408649/LOC413481/LOC551437/LOC409709/LOC412273/LOC410795/LOC100576383/LOC413439/LOC552276	23	Worker-24h_vs_Drone-24h
GO:1990837	MF	GO:1990837	sequence-specific double-stranded DNA binding	59/1344	131/4000	0.00372963	0.0351415	0.0289647	LOC100576878/LOC100576993/Eyg/LOC102653654/LOC410151/LOC410643/LOC410642/LOC725350/LOC410925/LOC408449/LOC726289/LOC408572/LOC726743/LOC725389/LOC100576912/LOC724636/LOC551803/LOC725127/LOC410499/LOC408455/eve/LOC725515/LOC100577603/cad/LOC725590/Hb/LOC408853/LOC725254/LOC726761/LOC410073/LOC411986/LOC100579026/LOC100577342/LOC410108/LOC413474/LOC551232/LOC411674/LOC410753/LOC724215/LOC411373/LOC…	59	Worker-24h_vs_Drone-24h
GO:0008238	MF	GO:0008238	exopeptidase activity	13/1344	20/4000	0.00394783	0.0363887	0.0299927	LOC551180/LOC552078/LOC726554/LOC409077/LOC410337/LOC551121/LOC410452/LOC551524/LOC412263/LOC410729/LOC724816/LOC410627/LOC410451	13	Worker-24h_vs_Drone-24h
GO:0099094	MF	GO:0099094	ligand-gated monoatomic cation channel activity	12/1344	18/4000	0.00414583	0.0374007	0.0308268	LOC408462/LOC412993/LOC408680/nAChRa2/LOC410788/nAChRa3/LOC412818/LOC100576291/LOC408865/nAChRa6/Nmdar1/LOC411220	12	Worker-24h_vs_Drone-24h
GO:00030081	BP	GO:0003008	system process	104/739	364/4987	1.54e-12	3.28e-09	3.03e-09	Mblk-1/Cyp4g11/LOC551046/LOC411639/LOC409777/LOC100577019/LOC100577849/LOC551924/LOC413995/LOC724471/LOC725479/Nmdar1/CPR3/Crz/LOC552792/LOC413040/5-HT1/LOC410757/LOC410728/LOC100577974/LOC408996/nAChRa6/LOC552206/LOC408622/LOC107966050/LOC100578751/LOC725593/LOC725974/LOC408420/LOC102654257/LOC107964400/LOC413071/LOC410562/LOC100577981/Or115/LOC411653/LOC409881/LOC726262/LOC411264/LOC552285/LOC4…	104	Worker-36h_vs_Drone-36h
GO:00508771	BP	GO:0050877	nervous system process	88/739	302/4987	3.19e-11	3.39e-08	3.13e-08	Mblk-1/Cyp4g11/LOC551046/LOC411639/LOC409777/LOC100577019/LOC100577849/LOC551924/LOC413995/LOC724471/LOC725479/Nmdar1/CPR3/LOC552792/LOC413040/5-HT1/LOC410728/LOC100577974/LOC408996/nAChRa6/LOC552206/LOC408622/LOC107966050/LOC100578751/LOC725593/LOC725974/LOC102654257/LOC107964400/LOC413071/LOC410562/LOC100577981/Or115/LOC411653/LOC726262/LOC411264/LOC552285/LOC100578621/LOC413684/LOC408690/LOC40…	88	Worker-36h_vs_Drone-36h
GO:0007186	BP	GO:0007186	G protein-coupled receptor signaling pathway	40/739	99/4987	3.46e-10	1.84e-07	1.7e-07	LOC724471/5-HT2beta/Crzr/LOC413040/5-HT1/LOC412011/LOC413698/LOC408996/Pban/LOC411614/LOC412994/LOC725573/LOC100577004/LOC413071/LOC413582/LOC726861/LOC100576163/LOC411672/LOC551621/LOC726393/Tbh/LOC100577118/LOC724270/LOC552761/LOC410979/Oa1/Pburs/LOC413527/Dop1/LOC409159/LOC113218809/LOC411611/LOC100576130/LOC550791/sGC-alpha1/LOC100577758/LOC724225/LOC102653795/LOC413197/LOC412591	40	Worker-36h_vs_Drone-36h
GO:0007218	BP	GO:0007218	neuropeptide signaling pathway	20/739	31/4987	3.47e-10	1.84e-07	1.7e-07	Crzr/Pban/LOC411614/LOC725573/LOC413582/LOC726861/LOC100576163/LOC411672/LOC551621/LOC726393/LOC100577118/LOC724270/LOC552761/LOC413527/LOC113218809/LOC411611/LOC100576130/LOC724225/LOC102653795/LOC412591	20	Worker-36h_vs_Drone-36h
GO:0007600	BP	GO:0007600	sensory perception	52/739	152/4987	1.05e-09	4.45e-07	4.1e-07	Cyp4g11/LOC411639/LOC409777/LOC551924/LOC413995/LOC724471/LOC725479/Nmdar1/CPR3/LOC552792/LOC410728/LOC100577974/LOC408996/LOC107966050/LOC100578751/LOC725593/LOC102654257/LOC413071/LOC100577981/Or115/LOC726262/LOC413684/LOC408690/LOC409701/LOC100578685/LOC726423/LOC724520/Cac/LOC725460/LOC100578988/LOC100577955/CYP6AQ1/LOC410613/LOC102656170/LOC411506/LOC411611/LOC550791/LOC411083/LOC412949/LOC7…	52	Worker-36h_vs_Drone-36h
GO:00076101	BP	GO:0007610	behavior	96/739	383/4987	2.85e-08	9.5e-06	8.77e-06	Mblk-1/LOC725346/LOC409109/LOC411639/LOC409777/LOC100577019/LOC724216/LOC102654427/LOC100577849/LOC724471/Nmdar1/Crzr/Adar/LOC411200/LOC552792/LOC413040/5-HT1/LOC410757/LOC410728/LOC408996/LOC552206/LOC408622/LOC725974/LOC408420/LOC724389/LOC410779/LOC107964400/LOC410562/Dat/Or115/LOC411653/LOC413472/LOC411264/LOC411365/LOC552285/LOC100578621/LOC724295/LOC413684/LOC726861/LOC100576163/LOC410805/L…	96	Worker-36h_vs_Drone-36h
GO:00424451	BP	GO:0042445	hormone metabolic process	22/739	44/4987	3.51e-08	9.5e-06	8.77e-06	LOC411692/LOC724216/LOC551179/LOC552395/LOC107965828/LOC725038/LOC410743/Cyp314a1/LOC408603/LOC551632/LOC410748/LOC552425/LOC408935/LOC411893/LOC410405/Jhe/LOC408934/LOC100578467/LOC410263/LOC410734/AChE-2/LOC412166	22	Worker-36h_vs_Drone-36h
GO:0050907	BP	GO:0050907	detection of chemical stimulus involved in sensory perception	14/739	20/4987	3.57e-08	9.5e-06	8.77e-06	LOC409777/LOC413995/LOC724471/LOC408996/LOC107966050/LOC100578751/Or115/LOC726262/LOC413684/LOC100578685/LOC100577955/LOC411611/LOC412949/LOC552640	14	Worker-36h_vs_Drone-36h
GO:0009593	BP	GO:0009593	detection of chemical stimulus	15/739	23/4987	4.9e-08	1.16e-05	1.07e-05	LOC409777/LOC413995/LOC724471/LOC100577974/LOC408996/LOC107966050/LOC100578751/Or115/LOC726262/LOC413684/LOC100578685/LOC100577955/LOC411611/LOC412949/LOC552640	15	Worker-36h_vs_Drone-36h
GO:0060179	BP	GO:0060179	male mating behavior	22/739	46/4987	9.8e-08	2.08e-05	1.92e-05	LOC411639/LOC724216/Adar/5-HT1/LOC724389/LOC410779/LOC411264/LOC102654580/LOC726423/Cac/LOC725415/TyHyd/LOC726947/Tbh/Oa1/LOC102656170/Dsx/Camkii/LOC102655661/Y-y/LOC413994/LOC412166	22	Worker-36h_vs_Drone-36h
GO:0007606	BP	GO:0007606	sensory perception of chemical stimulus	25/739	59/4987	2.53e-07	4.9e-05	4.52e-05	LOC409777/LOC413995/LOC724471/LOC100577974/LOC408996/LOC107966050/LOC100578751/LOC413071/Or115/LOC726262/LOC413684/LOC409701/LOC100578685/LOC725460/LOC100577955/CYP6AQ1/LOC411611/LOC550791/LOC412949/LOC726987/LOC100820634/LOC724548/LOC409000/LOC552640/LOC411176	25	Worker-36h_vs_Drone-36h
GO:0007619	BP	GO:0007619	courtship behavior	23/739	52/4987	3e-07	5.33e-05	4.92e-05	LOC411639/LOC724216/Adar/5-HT1/LOC410779/LOC411264/LOC102654580/LOC726423/Cac/LOC725415/TyHyd/LOC726947/Tbh/Oa1/LOC102656170/Jhe/Dsx/LOC100820634/Camkii/LOC102655661/Y-y/LOC413994/LOC412166	23	Worker-36h_vs_Drone-36h
GO:0008049	BP	GO:0008049	male courtship behavior	20/739	42/4987	4.14e-07	6.77e-05	6.25e-05	LOC411639/LOC724216/Adar/5-HT1/LOC410779/LOC411264/LOC102654580/LOC726423/Cac/LOC725415/TyHyd/LOC726947/Tbh/Oa1/LOC102656170/Dsx/Camkii/LOC102655661/Y-y/LOC413994	20	Worker-36h_vs_Drone-36h
GO:00068111	BP	GO:0006811	monoatomic ion transport	80/739	322/4987	6.89e-07	0.000104747	9.67e-05	LOC100577239/LOC411181/LOC725346/LOC551046/LOC409777/LOC100577019/Gat-a/LOC102654427/LOC413553/LOC724890/LOC411199/LOC409131/LOC100578323/Nmdar1/LOC726505/LOC552792/LOC408769/LOC410820/LOC410532/LOC100577974/Gat-1B/LOC409636/LOC413117/nAChRa6/LOC102655622/LOC410752/LOC726688/LOC102653922/LOC725974/LOC411958/LOC724903/Dat/LOC551241/LOC411653/LOC409715/LOC725922/LOC552279/LOC413134/LOC410805/LOC412…	80	Worker-36h_vs_Drone-36h
GO:0010817	BP	GO:0010817	regulation of hormone levels	24/739	58/4987	7.48e-07	0.000105909	9.78e-05	LOC411692/LOC724216/LOC551179/LOC726478/LOC552395/LOC107965828/LOC725038/LOC410743/Cyp314a1/LOC408603/LOC551632/LOC410748/LOC552425/LOC408935/LOC411893/LOC410405/Jhe/LOC408934/LOC100578467/LOC410263/LOC410734/AChE-2/LOC409933/LOC412166	24	Worker-36h_vs_Drone-36h
GO:0051606	BP	GO:0051606	detection of stimulus	29/739	78/4987	7.97e-07	0.000105909	9.78e-05	LOC409777/LOC413995/LOC724471/LOC410521/LOC552792/LOC100577974/LOC408996/LOC107966050/LOC100578751/LOC413071/Or115/LOC726262/LOC413472/LOC413684/LOC100578685/LOC408315/LOC726423/Cac/LOC100577955/LOC410613/LOC408428/LOC411611/LOC409816/LOC550791/LOC412949/sGC-alpha1/LOC412088/LOC413197/LOC552640	29	Worker-36h_vs_Drone-36h
GO:0050906	BP	GO:0050906	detection of stimulus involved in sensory perception	19/739	40/4987	8.51e-07	0.00010643	9.82e-05	LOC409777/LOC413995/LOC724471/LOC552792/LOC408996/LOC107966050/LOC100578751/Or115/LOC726262/LOC413684/LOC100578685/LOC726423/Cac/LOC100577955/LOC410613/LOC411611/LOC412949/LOC412088/LOC552640	19	Worker-36h_vs_Drone-36h
GO:0050911	BP	GO:0050911	detection of chemical stimulus involved in sensory perception of smell	10/739	15/4987	7.14e-06	0.000793889	0.000732736	LOC409777/LOC413995/LOC107966050/LOC100578751/Or115/LOC100578685/LOC100577955/LOC411611/LOC412949/LOC552640	10	Worker-36h_vs_Drone-36h
GO:0007617	BP	GO:0007617	mating behavior	26/739	73/4987	7.46e-06	0.000793889	0.000732736	LOC411639/LOC724216/Adar/5-HT1/LOC724389/LOC410779/LOC411264/LOC102654580/LOC726423/Cac/LOC725415/TyHyd/LOC410758/LOC726947/Tbh/Oa1/LOC102654166/LOC102656170/Jhe/Dsx/LOC100820634/Camkii/LOC102655661/Y-y/LOC413994/LOC412166	26	Worker-36h_vs_Drone-36h
GO:0007618	BP	GO:0007618	mating	26/739	73/4987	7.46e-06	0.000793889	0.000732736	LOC411639/LOC724216/Adar/5-HT1/LOC724389/LOC410779/LOC411264/LOC102654580/LOC726423/Cac/LOC725415/TyHyd/LOC410758/LOC726947/Tbh/Oa1/LOC102654166/LOC102656170/Jhe/Dsx/LOC100820634/Camkii/LOC102655661/Y-y/LOC413994/LOC412166	26	Worker-36h_vs_Drone-36h
GO:0010469	BP	GO:0010469	regulation of signaling receptor activity	15/739	32/4987	1.52e-05	0.00154234	0.00142354	LOC100577019/Crz/LOC726478/LOC725541/Pban/LOC102656439/LOC725573/LOC726861/LOC100576163/LOC724270/Pburs/LOC113218809/LOC100576130/LOC102653748/LOC726929	15	Worker-36h_vs_Drone-36h
GO:00068141	BP	GO:0006814	sodium ion transport	19/739	47/4987	1.61e-05	0.00156082	0.00144059	LOC100577239/LOC411181/LOC725346/Gat-a/LOC102654427/LOC411199/LOC408769/LOC410532/Gat-1B/LOC724903/Dat/LOC411653/LOC102654970/LOC725456/LOC410780/LOC408935/LOC411083/LOC408645/LOC412993	19	Worker-36h_vs_Drone-36h
GO:00068121	BP	GO:0006812	monoatomic cation transport	54/739	210/4987	1.74e-05	0.00161309	0.00148883	LOC100577239/LOC411181/LOC725346/LOC100577019/Gat-a/LOC102654427/LOC413553/LOC724890/LOC411199/Nmdar1/LOC726505/LOC552792/LOC408769/LOC410820/LOC410532/Gat-1B/nAChRa6/LOC102655622/LOC725974/LOC411958/LOC724903/Dat/LOC551241/LOC411653/LOC725922/LOC413134/LOC410805/LOC412448/LOC411672/LOC726423/LOC102654970/LOC726393/LOC410317/Cac/LOC408430/LOC725456/LOC408680/LOC551604/LOC410780/LOC408935/LOC72521…	54	Worker-36h_vs_Drone-36h
GO:0007608	BP	GO:0007608	sensory perception of smell	16/739	36/4987	1.83e-05	0.00162382	0.00149874	LOC409777/LOC413995/LOC107966050/LOC100578751/LOC413071/Or115/LOC100578685/LOC100577955/CYP6AQ1/LOC411611/LOC550791/LOC412949/LOC726987/LOC100820634/LOC724548/LOC552640	16	Worker-36h_vs_Drone-36h
GO:00342201	BP	GO:0034220	monoatomic ion transmembrane transport	66/739	275/4987	2.37e-05	0.00196039	0.00180938	LOC411181/LOC725346/LOC551046/LOC409777/LOC100577019/Gat-a/LOC102654427/LOC413553/LOC411199/LOC409131/Nmdar1/LOC726505/LOC552792/LOC408769/LOC410820/LOC410532/LOC100577974/Gat-1B/LOC413117/nAChRa6/LOC102655622/LOC410752/LOC726688/LOC102653922/LOC725974/LOC411958/Dat/LOC551241/LOC411653/LOC409715/LOC725922/LOC552279/LOC410805/LOC412448/LOC726423/LOC410317/Cac/LOC408430/LOC725456/LOC551796/LOC40868…	66	Worker-36h_vs_Drone-36h
GO:0042446	BP	GO:0042446	hormone biosynthetic process	13/739	26/4987	2.4e-05	0.00196039	0.00180938	LOC411692/LOC724216/LOC551179/LOC107965828/LOC725038/Cyp314a1/LOC551632/LOC408935/LOC411893/Jhe/LOC408934/LOC410263/LOC412166	13	Worker-36h_vs_Drone-36h
GO:0019098	BP	GO:0019098	reproductive behavior	27/739	82/4987	2.62e-05	0.00206043	0.00190172	LOC411639/LOC724216/Adar/5-HT1/LOC724389/LOC410779/LOC411264/LOC102654580/LOC726423/Cac/LOC725415/TyHyd/LOC410758/LOC726947/Tbh/Oa1/LOC102654166/LOC102656170/Jhe/Dsx/LOC100820634/Camkii/LOC102655661/Y-y/LOC413994/CSP3/LOC412166	27	Worker-36h_vs_Drone-36h
GO:0046189	BP	GO:0046189	phenol-containing compound biosynthetic process	9/739	14/4987	3.27e-05	0.0024819	0.00229072	LOC409109/LOC411200/LOC413380/LOC413379/TyHyd/Tbh/PPO/LOC726274/Y-y	9	Worker-36h_vs_Drone-36h
GO:00300011	BP	GO:0030001	metal ion transport	39/739	142/4987	5.59e-05	0.00410029	0.00378444	LOC100577239/LOC411181/LOC725346/Gat-a/LOC102654427/LOC413553/LOC724890/LOC411199/LOC552792/LOC408769/LOC410532/Gat-1B/LOC725974/LOC411958/LOC724903/Dat/LOC411653/LOC413134/LOC410805/LOC412448/LOC411672/LOC726423/LOC102654970/LOC726393/LOC410317/Cac/LOC408430/LOC725456/LOC408680/LOC410780/LOC408935/LOC725219/LOC551454/LOC411083/LOC408865/LOC100820634/LOC408645/LOC412993/LOC413994	39	Worker-36h_vs_Drone-36h
GO:00423911	BP	GO:0042391	regulation of membrane potential	20/739	55/4987	6e-05	0.00425626	0.0039284	LOC551046/LOC100577019/Nmdar1/Adar/nAChRa6/LOC410752/LOC411958/LOC411653/LOC413472/LOC552279/LOC410805/LOC410317/Cac/LOC725219/nAChRa2/nAChRa8/nAChRa3/LOC408865/LOC100820634/LOC412993	20	Worker-36h_vs_Drone-36h
GO:0044550	BP	GO:0044550	secondary metabolite biosynthetic process	13/739	28/4987	6.47e-05	0.00443691	0.00409513	LOC411692/LOC409109/LOC412774/LOC413380/LOC411261/LOC413379/LOC410828/LOC551858/PPO/Jhe/LOC726274/Y-y/LOC412166	13	Worker-36h_vs_Drone-36h
GO:00986551	BP	GO:0098655	monoatomic cation transmembrane transport	47/739	185/4987	8.52e-05	0.00566119	0.00522511	LOC411181/LOC725346/LOC100577019/Gat-a/LOC102654427/LOC413553/LOC411199/Nmdar1/LOC726505/LOC552792/LOC408769/LOC410820/LOC410532/Gat-1B/nAChRa6/LOC102655622/LOC725974/LOC411958/Dat/LOC551241/LOC411653/LOC725922/LOC410805/LOC412448/LOC726423/LOC410317/Cac/LOC408430/LOC725456/LOC408680/LOC551604/LOC410780/LOC408935/LOC725219/LOC551454/nAChRa2/LOC411083/nAChRa8/nAChRa3/LOC408865/LOC408517/LOC1008206…	47	Worker-36h_vs_Drone-36h
GO:00357251	BP	GO:0035725	sodium ion transmembrane transport	16/739	42/4987	0.000174368	0.0109084	0.0100682	LOC411181/LOC725346/Gat-a/LOC102654427/LOC411199/LOC408769/LOC410532/Gat-1B/Dat/LOC411653/LOC725456/LOC410780/LOC408935/LOC411083/LOC408645/LOC412993	16	Worker-36h_vs_Drone-36h
GO:0044057	BP	GO:0044057	regulation of system process	15/739	38/4987	0.000174371	0.0109084	0.0100682	LOC551046/LOC100577019/Crz/LOC410757/LOC552206/LOC726861/LOC413134/LOC410805/LOC726423/Cac/Oa1/Dop1/LOC411611/LOC100820634/LOC726289	15	Worker-36h_vs_Drone-36h
GO:0042335	BP	GO:0042335	cuticle development	31/739	110/4987	0.000193017	0.0117299	0.0108264	LOC409109/LOC409176/CPR12/LOC551232/LOC726995/LOC725407/LOC726725/LOC413408/LOC413481/LOC413380/LOC726451/LOC413379/TyHyd/LOC551970/LOC100578733/LOC411336/CPR28/LOC551746/LOC409666/LOC552358/LOC413324/LOC410293/LOC100578515/LOC409285/LOC408411/LOC726274/LOC411463/LOC726671/Y-y/LOC409933/LOC412166	31	Worker-36h_vs_Drone-36h
GO:00550851	BP	GO:0055085	transmembrane transport	76/739	351/4987	0.00023388	0.013397	0.012365	LOC411181/LOC725346/LOC551046/LOC113219103/LOC409777/LOC100577019/Gat-a/LOC102654427/LOC413553/LOC411199/LOC409131/Nmdar1/LOC726505/LOC410829/LOC552792/LOC408769/LOC410820/LOC410532/LOC100577974/Gat-1B/LOC413117/nAChRa6/LOC102655622/LOC410752/LOC726688/LOC102653922/LOC725974/LOC410862/LOC411958/Dat/LOC551241/LOC411653/LOC409715/LOC413472/LOC725922/LOC552279/LOC410805/LOC412448/LOC409073/LOC726423…	76	Worker-36h_vs_Drone-36h
GO:0048067	BP	GO:0048067	cuticle pigmentation	14/739	35/4987	0.00024302	0.013397	0.012365	LOC409109/LOC551232/LOC725407/LOC413408/LOC413380/LOC413379/TyHyd/LOC551970/LOC552358/LOC410293/LOC726274/LOC411463/Y-y/LOC409933	14	Worker-36h_vs_Drone-36h
GO:00033331	BP	GO:0003333	amino acid transmembrane transport	15/739	39/4987	0.000245178	0.013397	0.012365	LOC411181/LOC725346/Gat-a/LOC102654427/LOC408769/Gat-1B/LOC413117/LOC410752/LOC409715/LOC725922/LOC725456/LOC551796/LOC408935/LOC409646/LOC552193	15	Worker-36h_vs_Drone-36h
GO:00074981	BP	GO:0007498	mesoderm development	22/739	69/4987	0.000245643	0.013397	0.012365	LOC725455/LOC726668/Tpx-4/LOC724796/LOC726510/LOC409187/LOC408603/LOC408960/LOC413289/LOC552425/LOC725504/LOC410643/LOC410775/LOC412663/LOC412528/LOC411124/LOC100578561/LOC551259/LOC726671/LOC410734/LOC726929/LOC551031	22	Worker-36h_vs_Drone-36h
GO:0030534	BP	GO:0030534	adult behavior	32/739	117/4987	0.000279575	0.0148664	0.0137213	LOC411639/LOC724471/Nmdar1/Crzr/Adar/LOC552792/LOC413040/LOC410757/LOC408996/LOC410779/LOC107964400/Dat/LOC413472/LOC411365/LOC724295/LOC726861/LOC100576163/Cac/TyHyd/Tbh/LOC102656448/LOC409159/LOC726664/LOC411083/LOC726987/LOC724225/LOC100820634/LOC100578467/LOC410263/LOC408717/LOC113218723/LOC100576129	32	Worker-36h_vs_Drone-36h
GO:0022404	BP	GO:0022404	molting cycle process	15/739	40/4987	0.000339476	0.0176113	0.0162547	LOC409109/LOC551232/LOC725407/LOC413408/LOC413481/TyHyd/LOC551970/Pburs/LOC100577156/LOC552358/LOC410293/LOC100578515/LOC411463/Y-y/LOC409933	15	Worker-36h_vs_Drone-36h
GO:0048065	BP	GO:0048065	male courtship behavior, veined wing extension	9/739	18/4987	0.000453054	0.0226429	0.0208987	LOC411639/LOC410779/Cac/LOC726947/LOC102656170/Dsx/LOC102655661/Y-y/LOC413994	9	Worker-36h_vs_Drone-36h
GO:0045455	BP	GO:0045455	ecdysteroid metabolic process	12/739	29/4987	0.000467238	0.0226429	0.0208987	LOC552395/LOC107965828/LOC725038/LOC410743/Cyp314a1/LOC408603/LOC410748/LOC552425/LOC411893/LOC410405/LOC410263/LOC410734	12	Worker-36h_vs_Drone-36h
GO:0098662	BP	GO:0098662	inorganic cation transmembrane transport	40/739	161/4987	0.0004684	0.0226429	0.0208987	LOC411181/LOC725346/Gat-a/LOC102654427/LOC413553/LOC411199/LOC726505/LOC552792/LOC408769/LOC410820/LOC410532/Gat-1B/LOC102655622/LOC725974/LOC411958/Dat/LOC411653/LOC725922/LOC410805/LOC412448/LOC726423/LOC410317/Cac/LOC408430/LOC725456/LOC408680/LOC551604/LOC410780/LOC408935/LOC725219/LOC551454/LOC411083/LOC408865/LOC408517/LOC100820634/LOC408645/LOC412993/LOC408456/LOC552640/LOC413994	40	Worker-36h_vs_Drone-36h
GO:0048066	BP	GO:0048066	developmental pigmentation	25/739	87/4987	0.00057431	0.0271457	0.0250547	LOC409109/LOC410521/LOC408622/LOC551232/LOC725407/LOC412774/LOC413408/LOC413380/LOC411261/LOC413379/TyHyd/LOC410828/LOC551970/LOC107963993/LOC551858/LOC552358/LOC408428/Dsx/LOC412528/LOC410293/LOC726274/LOC411463/Y-y/LOC726929/LOC409933	25	Worker-36h_vs_Drone-36h
GO:00068651	BP	GO:0006865	amino acid transport	15/739	42/4987	0.000623844	0.028846	0.026624	LOC411181/LOC725346/Gat-a/LOC102654427/LOC408769/Gat-1B/LOC413117/LOC410752/LOC409715/LOC725922/LOC725456/LOC551796/LOC408935/LOC409646/LOC552193	15	Worker-36h_vs_Drone-36h
GO:0048085	BP	GO:0048085	adult chitin-containing cuticle pigmentation	11/739	26/4987	0.00064294	0.0290965	0.0268552	LOC409109/LOC551232/LOC725407/LOC413408/TyHyd/LOC551970/LOC552358/LOC410293/LOC411463/Y-y/LOC409933	11	Worker-36h_vs_Drone-36h
GO:0007593	BP	GO:0007593	chitin-based cuticle sclerotization	12/739	30/4987	0.000675313	0.0294008	0.027136	LOC409109/LOC551232/LOC725407/LOC413408/TyHyd/LOC551970/Pburs/LOC552358/LOC410293/LOC411463/Y-y/LOC409933	12	Worker-36h_vs_Drone-36h
GO:0008202	BP	GO:0008202	steroid metabolic process	13/739	34/4987	0.00067731	0.0294008	0.027136	LOC552313/LOC552395/LOC107965828/LOC725038/LOC410743/Cyp314a1/LOC408603/LOC410748/LOC552425/LOC411893/LOC410405/LOC410263/LOC410734	13	Worker-36h_vs_Drone-36h
GO:0019932	BP	GO:0019932	second-messenger-mediated signaling	16/739	47/4987	0.00076264	0.0324427	0.0299436	LOC409777/LOC724471/LOC413040/LOC413698/LOC408996/LOC412994/LOC406096/LOC551621/Cac/LOC408430/LOC408680/Dop1/LOC113218809/LOC550964/LOC408865/LOC408645	16	Worker-36h_vs_Drone-36h
GO:0042180	BP	GO:0042180	cellular ketone metabolic process	15/739	43/4987	0.00082938	0.03459	0.0319256	LOC552395/LOC412774/LOC107965828/LOC725038/LOC410743/Cyp314a1/LOC408603/LOC410828/LOC410748/LOC552425/LOC411893/LOC551858/LOC410405/LOC410263/LOC410734	15	Worker-36h_vs_Drone-36h
GO:0043473	BP	GO:0043473	pigmentation	26/739	94/4987	0.0008499	0.0347642	0.0320863	LOC409109/LOC410521/LOC408622/LOC551232/LOC725407/LOC412774/LOC413408/LOC413380/LOC411261/LOC413379/TyHyd/LOC410828/LOC551970/LOC107963993/LOC551858/LOC552358/LOC408428/Dsx/LOC408897/LOC412528/LOC410293/LOC726274/LOC411463/Y-y/LOC726929/LOC409933	26	Worker-36h_vs_Drone-36h
GO:0007605	BP	GO:0007605	sensory perception of sound	17/739	52/4987	0.000890945	0.0357555	0.0330012	LOC411639/LOC551924/LOC725479/LOC552792/LOC725593/LOC102654257/LOC413071/LOC724520/LOC100578988/LOC102656170/LOC411506/LOC550791/LOC411083/LOC551803/LOC551562/LOC552070/LOC411073	17	Worker-36h_vs_Drone-36h
GO:0008016	BP	GO:0008016	regulation of heart contraction	8/739	16/4987	0.000953587	0.0368778	0.0340371	Crz/LOC410757/LOC726861/LOC410805/LOC726423/Cac/LOC100820634/LOC726289	8	Worker-36h_vs_Drone-36h
GO:1903522	BP	GO:1903522	regulation of blood circulation	8/739	16/4987	0.000953587	0.0368778	0.0340371	Crz/LOC410757/LOC726861/LOC410805/LOC726423/Cac/LOC100820634/LOC726289	8	Worker-36h_vs_Drone-36h
GO:0007623	BP	GO:0007623	circadian rhythm	29/739	110/4987	0.00102032	0.0387539	0.0357687	LOC411181/LOC551046/LOC409109/LOC100577019/LOC724471/Adar/LOC411200/5-HT1/LOC410757/LOC408996/Dat/LOC726433/LOC412768/LOC100576163/JHBP-1/LOC410805/LOC727021/LOC725020/LOC724270/LOC726981/Oa1/LOC408845/LOC113218809/LOC413558/LOC100576130/LOC412949/LOC551572/LOC552401/LOC413994	29	Worker-36h_vs_Drone-36h
GO:0050954	BP	GO:0050954	sensory perception of mechanical stimulus	19/739	62/4987	0.00110545	0.0402365	0.0371371	LOC411639/LOC551924/LOC725479/Nmdar1/LOC552792/LOC725593/LOC102654257/LOC413071/LOC726423/LOC724520/LOC100578988/LOC102656170/LOC411506/LOC550791/LOC411083/LOC551803/LOC551562/LOC552070/LOC411073	19	Worker-36h_vs_Drone-36h
GO:0008015	BP	GO:0008015	blood circulation	9/739	20/4987	0.00118441	0.0402365	0.0371371	Crz/LOC410757/LOC726861/LOC410805/LOC726423/Cac/LOC408680/LOC100820634/LOC726289	9	Worker-36h_vs_Drone-36h
GO:0042133	BP	GO:0042133	neurotransmitter metabolic process	9/739	20/4987	0.00118441	0.0402365	0.0371371	LOC409109/LOC411200/Tbh/LOC102655391/LOC408935/LOC413678/LOC408432/LOC408934/AChE-2	9	Worker-36h_vs_Drone-36h
GO:0060047	BP	GO:0060047	heart contraction	9/739	20/4987	0.00118441	0.0402365	0.0371371	Crz/LOC410757/LOC726861/LOC410805/LOC726423/Cac/LOC408680/LOC100820634/LOC726289	9	Worker-36h_vs_Drone-36h
GO:0048511	BP	GO:0048511	rhythmic process	29/739	111/4987	0.00119155	0.0402365	0.0371371	LOC411181/LOC551046/LOC409109/LOC100577019/LOC724471/Adar/LOC411200/5-HT1/LOC410757/LOC408996/Dat/LOC726433/LOC412768/LOC100576163/JHBP-1/LOC410805/LOC727021/LOC725020/LOC724270/LOC726981/Oa1/LOC408845/LOC113218809/LOC413558/LOC100576130/LOC412949/LOC551572/LOC552401/LOC413994	29	Worker-36h_vs_Drone-36h
GO:0007268	BP	GO:0007268	chemical synaptic transmission	46/739	201/4987	0.00124751	0.0402365	0.0371371	LOC551046/LOC100577019/Gat-a/LOC551280/Nmdar1/LOC413247/LOC408959/LOC408653/LOC412011/Gat-1B/LOC725541/nAChRa6/LOC410752/LOC411373/LOC410779/Dat/LOC100578621/NLG-3/Cac/LOC408430/NLG-4/LOC725891/LOC410001/LOC411744/LOC100578600/LOC413784/LOC409137/LOC408267/nAChRa2/LOC408965/LOC411611/LOC411083/LOC409435/nAChRa8/nAChRa3/Nrx-1/LOC408645/LOC113219241/LOC408934/LOC412993/Camkii/LOC411155/LOC552844/Sy…	46	Worker-36h_vs_Drone-36h
GO:0098916	BP	GO:0098916	anterograde trans-synaptic signaling	46/739	201/4987	0.00124751	0.0402365	0.0371371	LOC551046/LOC100577019/Gat-a/LOC551280/Nmdar1/LOC413247/LOC408959/LOC408653/LOC412011/Gat-1B/LOC725541/nAChRa6/LOC410752/LOC411373/LOC410779/Dat/LOC100578621/NLG-3/Cac/LOC408430/NLG-4/LOC725891/LOC410001/LOC411744/LOC100578600/LOC413784/LOC409137/LOC408267/nAChRa2/LOC408965/LOC411611/LOC411083/LOC409435/nAChRa8/nAChRa3/Nrx-1/LOC408645/LOC113219241/LOC408934/LOC412993/Camkii/LOC411155/LOC552844/Sy…	46	Worker-36h_vs_Drone-36h
GO:0099537	BP	GO:0099537	trans-synaptic signaling	46/739	201/4987	0.00124751	0.0402365	0.0371371	LOC551046/LOC100577019/Gat-a/LOC551280/Nmdar1/LOC413247/LOC408959/LOC408653/LOC412011/Gat-1B/LOC725541/nAChRa6/LOC410752/LOC411373/LOC410779/Dat/LOC100578621/NLG-3/Cac/LOC408430/NLG-4/LOC725891/LOC410001/LOC411744/LOC100578600/LOC413784/LOC409137/LOC408267/nAChRa2/LOC408965/LOC411611/LOC411083/LOC409435/nAChRa8/nAChRa3/Nrx-1/LOC408645/LOC113219241/LOC408934/LOC412993/Camkii/LOC411155/LOC552844/Sy…	46	Worker-36h_vs_Drone-36h
GO:0048149	BP	GO:0048149	behavioral response to ethanol	13/739	36/4987	0.0012672	0.0402365	0.0371371	Nmdar1/Crzr/LOC413040/LOC107964400/LOC724295/Tbh/LOC409159/LOC726664/LOC726987/LOC100578467/LOC408717/LOC113218723/LOC100576129	13	Worker-36h_vs_Drone-36h
GO:0001941	BP	GO:0001941	postsynaptic membrane organization	6/739	10/4987	0.00127756	0.0402365	0.0371371	LOC413247/LOC410779/NLG-3/NLG-4/Nrx-1/LOC411155	6	Worker-36h_vs_Drone-36h
GO:0072488	BP	GO:0072488	ammonium transmembrane transport	6/739	10/4987	0.00127756	0.0402365	0.0371371	Dat/LOC725922/LOC551604/LOC408935/LOC408517/LOC552640	6	Worker-36h_vs_Drone-36h
GO:0098660	BP	GO:0098660	inorganic ion transmembrane transport	43/739	185/4987	0.00128636	0.0402365	0.0371371	LOC411181/LOC725346/LOC551046/Gat-a/LOC102654427/LOC413553/LOC411199/LOC726505/LOC552792/LOC408769/LOC410820/LOC410532/Gat-1B/LOC102655622/LOC725974/LOC411958/Dat/LOC411653/LOC725922/LOC552279/LOC410805/LOC412448/LOC726423/LOC410317/Cac/LOC408430/LOC725456/LOC408680/LOC551604/LOC410780/LOC408935/LCCH3/LOC725219/LOC551454/LOC411083/LOC408865/LOC408517/LOC100820634/LOC408645/LOC412993/LOC408456/LOC…	43	Worker-36h_vs_Drone-36h
GO:0099536	BP	GO:0099536	synaptic signaling	46/739	202/4987	0.00139188	0.0429061	0.0396011	LOC551046/LOC100577019/Gat-a/LOC551280/Nmdar1/LOC413247/LOC408959/LOC408653/LOC412011/Gat-1B/LOC725541/nAChRa6/LOC410752/LOC411373/LOC410779/Dat/LOC100578621/NLG-3/Cac/LOC408430/NLG-4/LOC725891/LOC410001/LOC411744/LOC100578600/LOC413784/LOC409137/LOC408267/nAChRa2/LOC408965/LOC411611/LOC411083/LOC409435/nAChRa8/nAChRa3/Nrx-1/LOC408645/LOC113219241/LOC408934/LOC412993/Camkii/LOC411155/LOC552844/Sy…	46	Worker-36h_vs_Drone-36h
GO:0016545	BP	GO:0016545	male courtship behavior, veined wing vibration	8/739	17/4987	0.00156967	0.0460439	0.0424972	LOC411639/LOC410779/Cac/LOC726947/LOC102656170/Dsx/LOC102655661/LOC413994	8	Worker-36h_vs_Drone-36h
GO:0045433	BP	GO:0045433	male courtship behavior, veined wing generated song production	8/739	17/4987	0.00156967	0.0460439	0.0424972	LOC411639/LOC410779/Cac/LOC726947/LOC102656170/Dsx/LOC102655661/LOC413994	8	Worker-36h_vs_Drone-36h
GO:0046068	BP	GO:0046068	cGMP metabolic process	8/739	17/4987	0.00156967	0.0460439	0.0424972	LOC413274/LOC724389/LOC100576683/LOC726262/LOC100577138/LOC550964/sGC-alpha1/LOC552216	8	Worker-36h_vs_Drone-36h
GO:0098609	BP	GO:0098609	cell-cell adhesion	22/739	78/4987	0.00158026	0.0460439	0.0424972	LOC413247/LOC413543/LOC410779/LOC107964400/NLG-3/LOC411023/NLG-4/LOC408960/LOC413289/LOC409061/LOC724752/Nedd9/LOC410717/LOC413210/LOC100577174/LOC102655706/LOC413246/LOC551098/LOC724548/LOC411155/LOC411344/LOC100576956	22	Worker-36h_vs_Drone-36h
GO:00055762	CC	GO:0005576	extracellular region	90/609	244/4418	6.77e-21	1.82e-18	1.5e-18	LOC410801/LOC409176/CPR3/Crz/LOC724386/LOC726248/LOC726478/LOC724436/CPR12/LOC725541/Pban/LOC409970/LOC725366/LOC726995/LOC100576722/LOC102656439/Vg/LOC102654257/LOC725573/LOC726725/Tpx-4/LOC726433/LOC412774/LOC725606/LOC412768/LOC726861/LOC409187/LOC100576163/LOC413481/JHBP-1/LOC410452/LOC726451/Hex70a/LOC724520/LOC411173/LOC727021/Tbh/LOC725158/LOC724270/LOC726981/LOC408960/LOC411396/LOC724749/…	90	Worker-36h_vs_Drone-36h
GO:00056151	CC	GO:0005615	extracellular space	46/609	129/4418	1.7e-10	2.28e-08	1.89e-08	LOC410801/LOC724386/LOC726478/Pban/LOC100576722/LOC102656439/LOC725573/Tpx-4/LOC726433/LOC412774/LOC412768/LOC726861/LOC409187/LOC100576163/JHBP-1/LOC410452/Hex70a/LOC727021/Tbh/LOC724270/LOC726981/LOC411396/Pburs/LOC113218809/LOC107963993/Hex70c/LOC726252/LOC100577408/LOC551323/PPO/HEX70b/LOC100576130/LOC113218545/LOC724187/LOC551572/LOC409468/LOC100578030/LOC724569/LOC413025/LOC413500/LOC411344…	46	Worker-36h_vs_Drone-36h
GO:00303121	CC	GO:0030312	external encapsulating structure	22/609	42/4418	2.8e-09	2.25e-07	1.86e-07	LOC409176/CPR3/LOC726248/CPR12/LOC409970/LOC725366/LOC726995/LOC552395/LOC726725/LOC726451/LOC724520/LOC724749/CPR28/LOC726252/LOC410775/LOC551323/LOC102656822/LOC412663/LOC724395/LOC413025/LOC411155/LOC726736	22	Worker-36h_vs_Drone-36h
GO:00310121	CC	GO:0031012	extracellular matrix	21/609	39/4418	3.35e-09	2.25e-07	1.86e-07	LOC409176/CPR3/LOC726248/CPR12/LOC409970/LOC725366/LOC726995/LOC726725/LOC726451/LOC724520/LOC724749/CPR28/LOC726252/LOC410775/LOC551323/LOC102656822/LOC412663/LOC724395/LOC413025/LOC411155/LOC726736	21	Worker-36h_vs_Drone-36h
GO:0032589	CC	GO:0032589	neuron projection membrane	10/609	13/4418	4.48e-07	2.41e-05	1.99e-05	LOC409777/LOC107966050/LOC100578751/Or115/LOC100578685/LOC725840/LOC100577955/LOC409000/LOC726017/LOC411176	10	Worker-36h_vs_Drone-36h
GO:0031256	CC	GO:0031256	leading edge membrane	10/609	14/4418	1.37e-06	6.16e-05	5.08e-05	LOC409777/LOC107966050/LOC100578751/Or115/LOC100578685/LOC725840/LOC100577955/LOC409000/LOC726017/LOC411176	10	Worker-36h_vs_Drone-36h
GO:0120025	CC	GO:0120025	plasma membrane bounded cell projection	65/609	278/4418	5.49e-06	0.000210027	0.000173413	LOC411639/LOC409777/Gat-a/LOC551280/LOC413995/LOC724471/LOC725479/LOC410850/LOC410728/Gat-1B/LOC408996/LOC412641/LOC107966050/LOC413068/LOC100578751/LOC725593/LOC413097/LOC408916/Dat/Or115/LOC409371/LOC726433/LOC413948/LOC102653893/LOC100576163/LOC100578685/LOC409539/LOC725840/LOC411907/LOC100577955/LOC411744/LOC409001/LOC409137/LOC551897/LOC726456/LOC408965/LOC725131/LOC551659/LOC726461/LOC41071…	65	Worker-36h_vs_Drone-36h
GO:0042995	CC	GO:0042995	cell projection	65/609	279/4418	6.25e-06	0.000210027	0.000173413	LOC411639/LOC409777/Gat-a/LOC551280/LOC413995/LOC724471/LOC725479/LOC410850/LOC410728/Gat-1B/LOC408996/LOC412641/LOC107966050/LOC413068/LOC100578751/LOC725593/LOC413097/LOC408916/Dat/Or115/LOC409371/LOC726433/LOC413948/LOC102653893/LOC100576163/LOC100578685/LOC409539/LOC725840/LOC411907/LOC100577955/LOC411744/LOC409001/LOC409137/LOC551897/LOC726456/LOC408965/LOC725131/LOC551659/LOC726461/LOC41071…	65	Worker-36h_vs_Drone-36h
GO:0031253	CC	GO:0031253	cell projection membrane	11/609	21/4418	2.97e-05	0.000886471	0.000731933	LOC409777/LOC107966050/LOC100578751/Or115/LOC100578685/LOC725840/LOC100577955/LOC409816/LOC409000/LOC726017/LOC411176	11	Worker-36h_vs_Drone-36h
GO:0031252	CC	GO:0031252	cell leading edge	13/609	30/4418	7.18e-05	0.00193041	0.00159388	LOC409777/LOC107966050/LOC100578751/Or115/LOC100578685/LOC725840/LOC100577955/LOC551659/LOC413246/LOC409000/LOC726993/LOC726017/LOC411176	13	Worker-36h_vs_Drone-36h
GO:0098590	CC	GO:0098590	plasma membrane region	40/609	160/4418	8.1e-05	0.00198104	0.00163569	LOC409777/LOC413553/LOC551280/LOC409131/Nmdar1/LOC107966050/LOC100578751/LOC410779/LOC102654257/LOC107964400/Or115/LOC100577641/LOC412448/LOC411672/LOC100578685/LOC410975/LOC725760/LOC725840/LOC726393/Cac/LOC100577955/LOC411744/LOC552358/LOC408965/LOC410717/LOC409816/LOC411083/LOC412663/LOC409435/LOC408723/LOC411282/LOC725591/Nrx-1/LOC724548/LOC409000/Camkii/LOC411155/LOC726993/LOC726017/LOC411176	40	Worker-36h_vs_Drone-36h
GO:00347021	CC	GO:0034702	ion channel complex	14/609	37/4418	0.000220161	0.00493527	0.00407491	Nmdar1/LOC552792/nAChRa6/LOC725974/LOC410805/LOC726423/Cac/LOC408430/nAChRa2/nAChRa8/nAChRa3/LOC408865/LOC100820634/LOC413994	14	Worker-36h_vs_Drone-36h
GO:0043235	CC	GO:0043235	receptor complex	11/609	27/4418	0.000498906	0.0103235	0.00852382	LOC409777/Nmdar1/nAChRa6/LOC107964400/LOC411264/LCCH3/nAChRa2/LOC550930/nAChRa8/nAChRa3/LOC724548	11	Worker-36h_vs_Drone-36h
GO:0030054	CC	GO:0030054	cell junction	59/609	289/4418	0.000833715	0.0160192	0.0132266	LOC551280/Nmdar1/LOC413247/LOC408959/LOC408653/LOC412641/LOC411213/LOC410752/LOC413543/LOC410779/LOC107964400/LOC413472/LOC552285/LOC100577641/LOC724942/NLG-3/LOC413350/LOC412778/LOC725760/LOC725840/Cac/LOC411907/NLG-4/LOC413289/LOC410001/LOC100577629/LOC411744/LOC725269/LOC409159/LOC413784/LOC409137/LOC408267/LOC724752/LOC408965/Nedd9/LOC408715/LOC726461/LOC410717/LOC411083/LOC725766/LOC412663/L…	59	Worker-36h_vs_Drone-36h
GO:00995121	CC	GO:0099512	supramolecular fiber	25/609	96/4418	0.000928421	0.0166497	0.0137472	LOC725455/LOC411285/LOC726668/LOC725936/LOC408420/LOC409881/LOC408414/LOC551369/LOC413134/LOC412778/LOC409727/LOC410758/LOC411937/LOC409805/LOC102656448/LOC409001/LOC726506/LOC724687/LOC100578674/LOC410994/LOC551176/LOC551711/LOC412470/LOC100576761/LOC551259	25	Worker-36h_vs_Drone-36h
GO:00990811	CC	GO:0099081	supramolecular polymer	25/609	98/4418	0.00128062	0.0215305	0.0177771	LOC725455/LOC411285/LOC726668/LOC725936/LOC408420/LOC409881/LOC408414/LOC551369/LOC413134/LOC412778/LOC409727/LOC410758/LOC411937/LOC409805/LOC102656448/LOC409001/LOC726506/LOC724687/LOC100578674/LOC410994/LOC551176/LOC551711/LOC412470/LOC100576761/LOC551259	25	Worker-36h_vs_Drone-36h
GO:0043005	CC	GO:0043005	neuron projection	38/609	171/4418	0.00147036	0.0232662	0.0192102	LOC409777/Gat-a/LOC551280/LOC413995/LOC410728/Gat-1B/LOC412641/LOC107966050/LOC100578751/LOC408916/Dat/Or115/LOC100576163/LOC100578685/LOC409539/LOC725840/LOC411907/LOC100577955/LOC411744/LOC409001/LOC409137/LOC408965/LOC725131/LOC726461/LOC410717/LOC412949/Nrx-1/LOC412667/LOC409838/LOC409000/LOC409285/Camkii/LOC726017/LOC552844/Syt1/LOC413994/LOC100576956/LOC411176	38	Worker-36h_vs_Drone-36h
GO:0009986	CC	GO:0009986	cell surface	13/609	40/4418	0.00192335	0.0287434	0.0237325	LOC100577019/LOC724890/LOC413247/LOC724421/LOC551079/LOC725366/LOC410779/LOC726433/NLG-3/NLG-4/LOC413289/LOC551647/LOC412667	13	Worker-36h_vs_Drone-36h
GO:0097060	CC	GO:0097060	synaptic membrane	9/609	23/4418	0.00227813	0.0311538	0.0257228	LOC551280/Nmdar1/LOC410779/LOC408965/LOC412663/LOC411282/Nrx-1/Camkii/LOC411155	9	Worker-36h_vs_Drone-36h
GO:0098802	CC	GO:0098802	plasma membrane signaling receptor complex	8/609	19/4418	0.00231627	0.0311538	0.0257228	Nmdar1/nAChRa6/LOC107964400/nAChRa2/LOC550930/nAChRa8/nAChRa3/LOC724548	8	Worker-36h_vs_Drone-36h
GO:0099080	CC	GO:0099080	supramolecular complex	37/609	171/4418	0.00277709	0.0355732	0.0293718	LOC725455/LOC411285/LOC726668/LOC725936/LOC552206/LOC408420/LOC409881/LOC409557/LOC408414/LOC410015/LOC551369/LOC413134/LOC412778/LOC409727/LOC410758/LOC411937/LOC409805/LOC100576828/LOC408416/LOC102656448/LOC409001/LOC726506/LOC413099/LOC724687/LOC725761/LOC724356/LOC100578674/LOC410994/LOC409092/LOC551176/LOC551711/LOC408431/LOC412470/LOC100576761/LOC551259/LOC725111/LOC551582	37	Worker-36h_vs_Drone-36h
GO:00432921	CC	GO:0043292	contractile fiber	14/609	47/4418	0.00327776	0.040078	0.0330912	LOC725455/LOC411285/LOC726668/LOC725936/LOC408420/LOC409881/LOC408414/LOC413134/LOC412778/LOC410758/LOC409805/LOC102656448/LOC409001/LOC551259	14	Worker-36h_vs_Drone-36h
GO:0005930	CC	GO:0005930	axoneme	10/609	29/4418	0.00390311	0.040795	0.0336832	LOC411639/LOC725479/LOC410850/LOC725593/LOC413097/LOC409371/LOC552804/LOC113219241/LOC551562/LOC552070	10	Worker-36h_vs_Drone-36h
GO:0034703	CC	GO:0034703	cation channel complex	10/609	29/4418	0.00390311	0.040795	0.0336832	Nmdar1/LOC552792/LOC725974/LOC410805/LOC726423/Cac/LOC408430/LOC408865/LOC100820634/LOC413994	10	Worker-36h_vs_Drone-36h
GO:0097014	CC	GO:0097014	ciliary plasm	10/609	29/4418	0.00390311	0.040795	0.0336832	LOC411639/LOC725479/LOC410850/LOC725593/LOC413097/LOC409371/LOC552804/LOC113219241/LOC551562/LOC552070	10	Worker-36h_vs_Drone-36h
GO:00300161	CC	GO:0030016	myofibril	13/609	43/4418	0.00394301	0.040795	0.0336832	LOC725455/LOC411285/LOC726668/LOC725936/LOC408420/LOC409881/LOC408414/LOC412778/LOC410758/LOC409805/LOC102656448/LOC409001/LOC551259	13	Worker-36h_vs_Drone-36h
GO:0005856	CC	GO:0005856	cytoskeleton	51/609	260/4418	0.00449126	0.0447462	0.0369456	LOC411639/LOC410202/LOC725479/LOC410850/LOC413068/LOC725593/LOC413097/LOC551802/LOC409371/LOC413948/LOC409881/LOC408414/LOC107964765/LOC410370/LOC551369/LOC724611/LOC409539/LOC409727/LOC411937/LOC410001/LOC411744/LOC410959/LOC409001/LOC726506/LOC551897/LOC724687/LOC726456/LOC411814/LOC725761/LOC725131/LOC551860/LOC552804/LOC408723/LOC408897/LOC100578674/LOC410994/LOC551176/LOC551495/LOC551711/LOC…	51	Worker-36h_vs_Drone-36h
GO:00300171	CC	GO:0030017	sarcomere	12/609	39/4418	0.00472676	0.0450228	0.037174	LOC725455/LOC411285/LOC726668/LOC725936/LOC408420/LOC408414/LOC412778/LOC410758/LOC409805/LOC102656448/LOC409001/LOC551259	12	Worker-36h_vs_Drone-36h
GO:0008074	CC	GO:0008074	guanylate cyclase complex, soluble	6/609	13/4418	0.00485376	0.0450228	0.037174	LOC413274/LOC100576683/LOC726262/LOC550964/sGC-alpha1/LOC552216	6	Worker-36h_vs_Drone-36h
GO:00380231	MF	GO:0038023	signaling receptor activity	54/588	139/4000	9.18e-13	3.33e-10	2.51e-10	LOC551046/LOC409777/Nmdar1/5-HT2beta/Crzr/LOC413040/5-HT1/LOC412011/LOC413698/nAChRa6/LOC551232/LOC411614/LOC107966050/LOC100578751/LOC412994/Or115/LOC413472/LOC413582/Err/LOC413684/LOC411672/LOC100578685/LOC102654580/LOC551621/LOC726393/LOC410317/LOC410925/LOC727418/LOC100577118/LOC552761/LOC100577955/LOC410979/LOC413289/Oa1/LCCH3/LOC410685/LOC413527/Dop1/LOC409159/LOC550964/nAChRa2/LOC411611/LO…	54	Worker-36h_vs_Drone-36h
GO:00600891	MF	GO:0060089	molecular transducer activity	54/588	141/4000	1.81e-12	3.33e-10	2.51e-10	LOC551046/LOC409777/Nmdar1/5-HT2beta/Crzr/LOC413040/5-HT1/LOC412011/LOC413698/nAChRa6/LOC551232/LOC411614/LOC107966050/LOC100578751/LOC412994/Or115/LOC413472/LOC413582/Err/LOC413684/LOC411672/LOC100578685/LOC102654580/LOC551621/LOC726393/LOC410317/LOC410925/LOC727418/LOC100577118/LOC552761/LOC100577955/LOC410979/LOC413289/Oa1/LCCH3/LOC410685/LOC413527/Dop1/LOC409159/LOC550964/nAChRa2/LOC411611/LO…	54	Worker-36h_vs_Drone-36h
GO:0004888	MF	GO:0004888	transmembrane signaling receptor activity	40/588	104/4000	1.37e-09	1.67e-07	1.26e-07	Nmdar1/5-HT2beta/Crzr/LOC413040/5-HT1/LOC412011/LOC413698/LOC411614/LOC107966050/LOC100578751/LOC412994/Or115/LOC413582/LOC413684/LOC411672/LOC100578685/LOC551621/LOC726393/LOC727418/LOC100577118/LOC552761/LOC100577955/LOC410979/LOC413289/Oa1/LCCH3/LOC410685/LOC413527/Dop1/LOC409159/LOC411611/LOC550930/LOC100577758/LOC724225/LOC412667/LOC408645/LOC412993/LOC410785/LOC102653795/LOC412591	40	Worker-36h_vs_Drone-36h
GO:0030594	MF	GO:0030594	neurotransmitter receptor activity	18/588	30/4000	1.24e-08	1.14e-06	8.57e-07	LOC551046/Nmdar1/5-HT2beta/LOC413040/5-HT1/LOC412011/LOC413698/nAChRa6/LOC412994/LOC410979/Oa1/LCCH3/Dop1/nAChRa2/nAChRa8/nAChRa3/LOC408645/LOC412993	18	Worker-36h_vs_Drone-36h
GO:0004930	MF	GO:0004930	G protein-coupled receptor activity	24/588	51/4000	3.05e-08	2.24e-06	1.69e-06	5-HT2beta/Crzr/LOC413040/5-HT1/LOC412011/LOC413698/LOC411614/LOC412994/LOC413582/LOC411672/LOC551621/LOC726393/LOC100577118/LOC552761/LOC410979/Oa1/LOC413527/Dop1/LOC409159/LOC411611/LOC100577758/LOC724225/LOC102653795/LOC412591	24	Worker-36h_vs_Drone-36h
GO:0004497	MF	GO:0004497	monooxygenase activity	13/588	21/4000	8.62e-07	3.5e-05	2.64e-05	LOC551179/LOC411200/LOC408622/Cyp314a1/LOC551632/TyHyd/Tbh/LOC411893/LOC551858/LOC410405/PPO/LOC410687/LOC100577783	13	Worker-36h_vs_Drone-36h
GO:0008528	MF	GO:0008528	G protein-coupled peptide receptor activity	13/588	21/4000	8.62e-07	3.5e-05	2.64e-05	Crzr/LOC411614/LOC413582/LOC411672/LOC551621/LOC726393/LOC100577118/LOC552761/LOC413527/LOC411611/LOC724225/LOC102653795/LOC412591	13	Worker-36h_vs_Drone-36h
GO:0048018	MF	GO:0048018	receptor ligand activity	14/588	24/4000	8.95e-07	3.5e-05	2.64e-05	Crz/LOC726478/LOC725541/Pban/LOC102656439/LOC725573/LOC726861/LOC100576163/LOC724270/Pburs/LOC113218809/LOC100576130/LOC102653748/LOC726929	14	Worker-36h_vs_Drone-36h
GO:00152671	MF	GO:0015267	channel activity	37/588	114/4000	9.55e-07	3.5e-05	2.64e-05	LOC551046/LOC409777/Nmdar1/LOC552792/LOC410820/LOC100577974/nAChRa6/LOC725974/LOC411958/Dat/LOC411653/LOC413472/LOC725922/LOC552279/LOC410805/LOC726423/LOC410317/Cac/LOC408430/LOC408680/LOC551604/LOC408935/LCCH3/LOC725219/LOC552149/LOC551454/nAChRa2/LOC412949/nAChRa8/nAChRa3/LOC408865/LOC408517/LOC100820634/LOC408645/LOC412993/LOC552640/LOC413994	37	Worker-36h_vs_Drone-36h
GO:00228031	MF	GO:0022803	passive transmembrane transporter activity	37/588	114/4000	9.55e-07	3.5e-05	2.64e-05	LOC551046/LOC409777/Nmdar1/LOC552792/LOC410820/LOC100577974/nAChRa6/LOC725974/LOC411958/Dat/LOC411653/LOC413472/LOC725922/LOC552279/LOC410805/LOC726423/LOC410317/Cac/LOC408430/LOC408680/LOC551604/LOC408935/LCCH3/LOC725219/LOC552149/LOC551454/nAChRa2/LOC412949/nAChRa8/nAChRa3/LOC408865/LOC408517/LOC100820634/LOC408645/LOC412993/LOC552640/LOC413994	37	Worker-36h_vs_Drone-36h
GO:0001653	MF	GO:0001653	peptide receptor activity	13/588	22/4000	1.83e-06	6.1e-05	4.6e-05	Crzr/LOC411614/LOC413582/LOC411672/LOC551621/LOC726393/LOC100577118/LOC552761/LOC413527/LOC411611/LOC724225/LOC102653795/LOC412591	13	Worker-36h_vs_Drone-36h
GO:00052161	MF	GO:0005216	monoatomic ion channel activity	35/588	110/4000	3.17e-06	8.78e-05	6.62e-05	LOC551046/LOC409777/Nmdar1/LOC552792/LOC410820/LOC100577974/nAChRa6/LOC725974/LOC411958/Dat/LOC411653/LOC725922/LOC552279/LOC410805/LOC726423/LOC410317/Cac/LOC408430/LOC408680/LOC551604/LOC408935/LCCH3/LOC725219/LOC551454/nAChRa2/LOC412949/nAChRa8/nAChRa3/LOC408865/LOC408517/LOC100820634/LOC408645/LOC412993/LOC552640/LOC413994	35	Worker-36h_vs_Drone-36h
GO:0030546	MF	GO:0030546	signaling receptor activator activity	14/588	26/4000	3.31e-06	8.78e-05	6.62e-05	Crz/LOC726478/LOC725541/Pban/LOC102656439/LOC725573/LOC726861/LOC100576163/LOC724270/Pburs/LOC113218809/LOC100576130/LOC102653748/LOC726929	14	Worker-36h_vs_Drone-36h
GO:00052611	MF	GO:0005261	monoatomic cation channel activity	29/588	84/4000	3.67e-06	8.78e-05	6.62e-05	Nmdar1/LOC552792/LOC410820/nAChRa6/LOC725974/LOC411958/Dat/LOC411653/LOC725922/LOC410805/LOC726423/LOC410317/Cac/LOC408430/LOC408680/LOC551604/LOC408935/LOC725219/LOC551454/nAChRa2/nAChRa8/nAChRa3/LOC408865/LOC408517/LOC100820634/LOC408645/LOC412993/LOC552640/LOC413994	29	Worker-36h_vs_Drone-36h
GO:0008188	MF	GO:0008188	neuropeptide receptor activity	12/588	20/4000	3.72e-06	8.78e-05	6.62e-05	Crzr/LOC411614/LOC413582/LOC411672/LOC551621/LOC726393/LOC552761/LOC413527/LOC411611/LOC724225/LOC102653795/LOC412591	12	Worker-36h_vs_Drone-36h
GO:00228901	MF	GO:0022890	inorganic cation transmembrane transporter activity	45/588	158/4000	3.86e-06	8.78e-05	6.62e-05	LOC411181/LOC725346/Gat-a/LOC102654427/LOC413553/LOC411199/Nmdar1/LOC726505/LOC552792/LOC408769/LOC410820/LOC410532/Gat-1B/nAChRa6/LOC102655622/LOC725974/LOC411958/Dat/LOC411653/LOC725922/LOC410805/LOC412448/LOC726423/LOC410317/Cac/LOC408430/LOC725456/LOC408680/LOC551604/LOC410780/LOC408935/LOC725219/LOC551454/nAChRa2/LOC411083/nAChRa8/nAChRa3/LOC408865/LOC408517/LOC100820634/LOC408645/LOC412993/…	45	Worker-36h_vs_Drone-36h
GO:00153181	MF	GO:0015318	inorganic molecular entity transmembrane transporter activity	60/588	234/4000	4.29e-06	8.78e-05	6.62e-05	LOC411181/LOC725346/LOC551046/LOC409777/Gat-a/LOC102654427/LOC413553/LOC411199/LOC409131/Nmdar1/LOC726505/LOC552792/LOC408769/LOC410820/LOC410532/LOC100577974/Gat-1B/LOC413117/nAChRa6/LOC102655622/LOC410752/LOC725974/LOC411958/Dat/LOC411653/LOC409715/LOC725922/LOC552279/LOC410805/LOC412448/LOC726423/LOC410317/Cac/LOC408430/LOC725456/LOC551796/LOC408680/LOC551604/LOC410780/LOC408935/LCCH3/LOC72521…	60	Worker-36h_vs_Drone-36h
GO:0005184	MF	GO:0005184	neuropeptide hormone activity	9/588	12/4000	4.4e-06	8.78e-05	6.62e-05	Crz/Pban/LOC725573/LOC726861/LOC100576163/LOC724270/Pburs/LOC113218809/LOC100576130	9	Worker-36h_vs_Drone-36h
GO:00150751	MF	GO:0015075	monoatomic ion transmembrane transporter activity	63/588	250/4000	4.54e-06	8.78e-05	6.62e-05	LOC411181/LOC725346/LOC551046/LOC409777/Gat-a/LOC102654427/LOC413553/LOC411199/LOC409131/Nmdar1/LOC726505/LOC552792/LOC408769/LOC410820/LOC410532/LOC100577974/Gat-1B/LOC413117/nAChRa6/LOC102655622/LOC410752/LOC726688/LOC102653922/LOC725974/LOC411958/Dat/LOC551241/LOC411653/LOC409715/LOC725922/LOC552279/LOC410805/LOC412448/LOC726423/LOC410317/Cac/LOC408430/LOC725456/LOC551796/LOC408680/LOC551604/L…	63	Worker-36h_vs_Drone-36h
GO:00083241	MF	GO:0008324	monoatomic cation transmembrane transporter activity	46/588	165/4000	5.69e-06	0.000104447	7.88e-05	LOC411181/LOC725346/Gat-a/LOC102654427/LOC413553/LOC411199/Nmdar1/LOC726505/LOC552792/LOC408769/LOC410820/LOC410532/Gat-1B/nAChRa6/LOC102655622/LOC725974/LOC411958/Dat/LOC551241/LOC411653/LOC725922/LOC410805/LOC412448/LOC726423/LOC410317/Cac/LOC408430/LOC725456/LOC408680/LOC551604/LOC410780/LOC408935/LOC725219/LOC551454/nAChRa2/LOC411083/nAChRa8/nAChRa3/LOC408865/LOC408517/LOC100820634/LOC408645/…	46	Worker-36h_vs_Drone-36h
GO:0030545	MF	GO:0030545	signaling receptor regulator activity	14/588	28/4000	1.03e-05	0.000180277	0.000135989	Crz/LOC726478/LOC725541/Pban/LOC102656439/LOC725573/LOC726861/LOC100576163/LOC724270/Pburs/LOC113218809/LOC100576130/LOC102653748/LOC726929	14	Worker-36h_vs_Drone-36h
GO:0005179	MF	GO:0005179	hormone activity	9/588	13/4000	1.24e-05	0.000207517	0.000156538	Crz/Pban/LOC725573/LOC726861/LOC100576163/LOC724270/Pburs/LOC113218809/LOC100576130	9	Worker-36h_vs_Drone-36h
GO:0022839	MF	GO:0022839	monoatomic ion gated channel activity	22/588	60/4000	1.89e-05	0.000300868	0.000226957	LOC551046/LOC409777/Nmdar1/LOC100577974/nAChRa6/LOC411653/LOC726423/LOC410317/Cac/LOC408430/LOC408680/LCCH3/LOC551454/nAChRa2/LOC412949/nAChRa8/nAChRa3/LOC408865/LOC100820634/LOC408645/LOC412993/LOC413994	22	Worker-36h_vs_Drone-36h
GO:00228571	MF	GO:0022857	transmembrane transporter activity	73/588	316/4000	2.23e-05	0.000341598	0.000257681	LOC411181/LOC725346/LOC551046/LOC113219103/LOC409777/Gat-a/LOC102654427/LOC413553/LOC411199/LOC409131/Nmdar1/LOC726505/LOC410829/LOC552792/LOC408769/LOC410820/LOC410532/LOC100577974/Gat-1B/LOC413117/nAChRa6/LOC102655622/LOC410752/LOC726688/LOC102653922/LOC725974/LOC411958/Dat/LOC551241/LOC411653/LOC409715/LOC413472/LOC725922/LOC552279/LOC410805/LOC412448/LOC409073/LOC726423/LOC410317/Cac/LOC40843…	73	Worker-36h_vs_Drone-36h
GO:00053261	MF	GO:0005326	neurotransmitter transmembrane transporter activity	12/588	23/4000	2.61e-05	0.000381782	0.000287993	LOC411181/LOC725346/Gat-a/LOC102654427/LOC411199/LOC408769/Gat-1B/LOC410752/LOC725456/LOC408935/LOC408517/LOC552844	12	Worker-36h_vs_Drone-36h
GO:0015276	MF	GO:0015276	ligand-gated monoatomic ion channel activity	14/588	30/4000	2.81e-05	0.000381782	0.000287993	LOC551046/LOC409777/Nmdar1/LOC100577974/nAChRa6/LOC408680/LCCH3/nAChRa2/LOC412949/nAChRa8/nAChRa3/LOC408865/LOC408645/LOC412993	14	Worker-36h_vs_Drone-36h
GO:0022834	MF	GO:0022834	ligand-gated channel activity	14/588	30/4000	2.81e-05	0.000381782	0.000287993	LOC551046/LOC409777/Nmdar1/LOC100577974/nAChRa6/LOC408680/LCCH3/nAChRa2/LOC412949/nAChRa8/nAChRa3/LOC408865/LOC408645/LOC412993	14	Worker-36h_vs_Drone-36h
GO:0022824	MF	GO:0022824	transmitter-gated monoatomic ion channel activity	9/588	14/4000	3.03e-05	0.000397249	0.00029966	LOC551046/Nmdar1/nAChRa6/LCCH3/nAChRa2/nAChRa8/nAChRa3/LOC408645/LOC412993	9	Worker-36h_vs_Drone-36h
GO:00468731	MF	GO:0046873	metal ion transmembrane transporter activity	32/588	108/4000	4.27e-05	0.000540932	0.000408046	LOC411181/LOC725346/Gat-a/LOC102654427/LOC413553/LOC411199/LOC552792/LOC408769/LOC410532/Gat-1B/LOC725974/LOC411958/Dat/LOC411653/LOC410805/LOC412448/LOC726423/LOC410317/Cac/LOC408430/LOC725456/LOC408680/LOC410780/LOC408935/LOC725219/LOC551454/LOC411083/LOC408865/LOC100820634/LOC408645/LOC412993/LOC413994	32	Worker-36h_vs_Drone-36h
GO:00152941	MF	GO:0015294	solute:monoatomic cation symporter activity	14/588	31/4000	4.44e-05	0.000543119	0.000409696	LOC411181/LOC725346/Gat-a/LOC102654427/LOC411199/LOC726505/LOC408769/LOC410532/Gat-1B/LOC102655622/Dat/LOC725456/LOC408935/LOC408456	14	Worker-36h_vs_Drone-36h
GO:00153701	MF	GO:0015370	solute:sodium symporter activity	11/588	21/4000	5.47e-05	0.000647517	0.000488447	LOC411181/LOC725346/Gat-a/LOC102654427/LOC411199/LOC408769/LOC410532/Gat-1B/Dat/LOC725456/LOC408935	11	Worker-36h_vs_Drone-36h
GO:00228361	MF	GO:0022836	gated channel activity	22/588	64/4000	5.98e-05	0.000678981	0.000512181	LOC551046/LOC409777/Nmdar1/LOC100577974/nAChRa6/LOC411653/LOC726423/LOC410317/Cac/LOC408430/LOC408680/LCCH3/LOC551454/nAChRa2/LOC412949/nAChRa8/nAChRa3/LOC408865/LOC100820634/LOC408645/LOC412993/LOC413994	22	Worker-36h_vs_Drone-36h
GO:00009811	MF	GO:0000981	DNA-binding transcription factor activity, RNA polymerase II-specific	39/588	144/4000	6.11e-05	0.000678981	0.000512181	LOC726743/LOC413060/LOC410151/LOC100576194/LOC551232/LOC551804/LOC725407/Err/LOC724315/LOC724156/LOC725127/LOC410334/LOC102655131/LOC410259/LOC411009/E74/LOC102654580/LOC724861/LOC410925/LOC409733/LOC410643/LOC551746/LOC410537/LOC410499/Antp/LOC410399/Dsx/LOC727092/LOC725945/LOC552367/LOC413870/LOC408295/LOC100577801/LOC100577332/LOC725191/LOC408411/LOC726289/LOC100578885/LOC726671	39	Worker-36h_vs_Drone-36h
GO:0005230	MF	GO:0005230	extracellular ligand-gated monoatomic ion channel activity	9/588	15/4000	6.59e-05	0.000711807	0.000536943	LOC551046/Nmdar1/nAChRa6/LCCH3/nAChRa2/nAChRa8/nAChRa3/LOC408645/LOC412993	9	Worker-36h_vs_Drone-36h
GO:00152931	MF	GO:0015293	symporter activity	14/588	32/4000	6.84e-05	0.000717459	0.000541207	LOC411181/LOC725346/Gat-a/LOC102654427/LOC411199/LOC726505/LOC408769/LOC410532/Gat-1B/LOC102655622/Dat/LOC725456/LOC408935/LOC408456	14	Worker-36h_vs_Drone-36h
GO:00037001	MF	GO:0003700	DNA-binding transcription factor activity	51/588	209/4000	9.71e-05	0.000989893	0.000746714	LOC107965534/LOC726743/LOC413060/LOC410151/LOC100576194/LOC551232/LOC551804/LOC725407/Err/LOC724315/LOC724156/LOC725754/LOC725127/LOC410334/LOC102655131/LOC410259/LOC411009/E74/LOC102654580/LOC724861/LOC725776/LOC725053/LOC410925/LOC409733/LOC410643/LOC552311/LOC551746/Eyg/LOC410537/LOC410499/Antp/LOC100577174/LOC410399/Dsx/LOC727092/LOC725495/LOC725945/LOC552367/LOC413870/LOC726370/LOC408295/LOC…	51	Worker-36h_vs_Drone-36h
GO:00052831	MF	GO:0005283	amino acid:sodium symporter activity	7/588	10/4000	0.000114839	0.00105365	0.000794805	LOC411181/LOC725346/Gat-a/LOC102654427/LOC408769/Gat-1B/LOC725456	7	Worker-36h_vs_Drone-36h
GO:00053431	MF	GO:0005343	organic acid:sodium symporter activity	7/588	10/4000	0.000114839	0.00105365	0.000794805	LOC411181/LOC725346/Gat-a/LOC102654427/LOC408769/Gat-1B/LOC725456	7	Worker-36h_vs_Drone-36h
GO:00054161	MF	GO:0005416	amino acid:monoatomic cation symporter activity	7/588	10/4000	0.000114839	0.00105365	0.000794805	LOC411181/LOC725346/Gat-a/LOC102654427/LOC408769/Gat-1B/LOC725456	7	Worker-36h_vs_Drone-36h
GO:0098960	MF	GO:0098960	postsynaptic neurotransmitter receptor activity	7/588	10/4000	0.000114839	0.00105365	0.000794805	LOC413040/LOC412011/nAChRa6/Dop1/nAChRa2/nAChRa8/nAChRa3	7	Worker-36h_vs_Drone-36h
GO:0022835	MF	GO:0022835	transmitter-gated channel activity	9/588	16/4000	0.000131212	0.00117451	0.000885976	LOC551046/Nmdar1/nAChRa6/LCCH3/nAChRa2/nAChRa8/nAChRa3/LOC408645/LOC412993	9	Worker-36h_vs_Drone-36h
GO:0099528	MF	GO:0099528	G protein-coupled neurotransmitter receptor activity	8/588	13/4000	0.000135268	0.00118198	0.000891614	5-HT2beta/5-HT1/LOC412011/LOC413698/LOC412994/LOC410979/Oa1/Dop1	8	Worker-36h_vs_Drone-36h
GO:00150811	MF	GO:0015081	sodium ion transmembrane transporter activity	16/588	42/4000	0.000155401	0.00130387	0.00098356	LOC411181/LOC725346/Gat-a/LOC102654427/LOC411199/LOC408769/LOC410532/Gat-1B/Dat/LOC411653/LOC725456/LOC410780/LOC408935/LOC411083/LOC408645/LOC412993	16	Worker-36h_vs_Drone-36h
GO:00151711	MF	GO:0015171	amino acid transmembrane transporter activity	15/588	38/4000	0.000156322	0.00130387	0.00098356	LOC411181/LOC725346/Gat-a/LOC102654427/LOC408769/Gat-1B/LOC413117/LOC410752/LOC409715/LOC725922/LOC725456/LOC551796/LOC408935/LOC409646/LOC552193	15	Worker-36h_vs_Drone-36h
GO:0008227	MF	GO:0008227	G protein-coupled amine receptor activity	8/588	14/4000	0.000275214	0.00224452	0.00169313	5-HT2beta/LOC413040/5-HT1/LOC412011/LOC413698/LOC412994/Oa1/Dop1	8	Worker-36h_vs_Drone-36h
GO:00990941	MF	GO:0099094	ligand-gated monoatomic cation channel activity	9/588	18/4000	0.000422877	0.00337382	0.002545	Nmdar1/nAChRa6/LOC408680/nAChRa2/nAChRa8/nAChRa3/LOC408865/LOC408645/LOC412993	9	Worker-36h_vs_Drone-36h
GO:0008061	MF	GO:0008061	chitin binding	8/588	15/4000	0.00051438	0.00401654	0.00302983	Cpap3-d/LOC409176/LOC413481/LOC100577156/LOC102654161/LOC551323/LOC413324/LOC412273	8	Worker-36h_vs_Drone-36h
GO:0004252	MF	GO:0004252	serine-type endopeptidase activity	10/588	22/4000	0.00053006	0.00405275	0.00305714	LOC409826/LOC726352/LOC550671/LOC725154/LOC725606/LOC724145/LOC410526/LOC724208/LOC724287/LOC725627	10	Worker-36h_vs_Drone-36h
GO:00082361	MF	GO:0008236	serine-type peptidase activity	11/588	27/4000	0.000870879	0.00652271	0.00492033	LOC409826/LOC726352/LOC550671/LOC725154/LOC725606/LOC724145/LOC410526/LOC724208/LOC724287/LOC410627/LOC725627	11	Worker-36h_vs_Drone-36h
GO:0008569	MF	GO:0008569	minus-end-directed microtubule motor activity	7/588	13/4000	0.00109562	0.00803202	0.00605886	LOC411639/LOC725479/LOC725593/LOC413097/LOC726506/LOC411814/LOC551562	7	Worker-36h_vs_Drone-36h
GO:00052151	MF	GO:0005215	transporter activity	77/588	379/4000	0.00111617	0.00803202	0.00605886	LOC411181/LOC725346/LOC551046/LOC113219103/LOC409777/Gat-a/LOC102654427/LOC413553/LOC411199/LOC409131/LOC100578323/Nmdar1/LOC726505/LOC410829/LOC552792/LOC408769/LOC410820/LOC410532/LOC100577974/Gat-1B/LOC409636/LOC413117/nAChRa6/LOC102655622/LOC410752/LOC726688/LOC102653922/LOC725974/LOC411958/Dat/LOC551241/LOC411653/LOC409715/LOC413472/LOC724942/LOC725922/LOC552279/LOC410805/LOC412448/LOC409073…	77	Worker-36h_vs_Drone-36h
GO:0008010	MF	GO:0008010	structural constituent of chitin-based larval cuticle	6/588	10/4000	0.00121874	0.00843922	0.00636603	LOC409176/CPR12/LOC726995/LOC726725/LOC726451/CPR28	6	Worker-36h_vs_Drone-36h
GO:0008519	MF	GO:0008519	ammonium transmembrane transporter activity	6/588	10/4000	0.00121874	0.00843922	0.00636603	Dat/LOC725922/LOC551604/LOC408935/LOC408517/LOC552640	6	Worker-36h_vs_Drone-36h
GO:00171711	MF	GO:0017171	serine hydrolase activity	11/588	28/4000	0.00124733	0.00847721	0.00639468	LOC409826/LOC726352/LOC550671/LOC725154/LOC725606/LOC724145/LOC410526/LOC724208/LOC724287/LOC410627/LOC725627	11	Worker-36h_vs_Drone-36h
GO:00045531	MF	GO:0004553	hydrolase activity, hydrolyzing O-glycosyl compounds	13/588	37/4000	0.00155404	0.0103696	0.00782222	Hbg3/AGLU2/LOC413481/LOC100578168/LOC100577156/LOC102654161/LOC552249/LOC551323/LOC413324/LOC412273/LOC552357/Hbg2/LOC100576383	13	Worker-36h_vs_Drone-36h
GO:00053421	MF	GO:0005342	organic acid transmembrane transporter activity	18/588	60/4000	0.00173867	0.0111946	0.0084445	LOC411181/LOC725346/Gat-a/LOC102654427/LOC409131/LOC408769/Gat-1B/LOC413117/LOC410752/LOC409715/LOC725922/LOC552279/LOC725456/LOC551796/LOC408935/LOC409646/LOC552193/LOC410179	18	Worker-36h_vs_Drone-36h
GO:00469431	MF	GO:0046943	carboxylic acid transmembrane transporter activity	18/588	60/4000	0.00173867	0.0111946	0.0084445	LOC411181/LOC725346/Gat-a/LOC102654427/LOC409131/LOC408769/Gat-1B/LOC413117/LOC410752/LOC409715/LOC725922/LOC552279/LOC725456/LOC551796/LOC408935/LOC409646/LOC552193/LOC410179	18	Worker-36h_vs_Drone-36h
GO:00167981	MF	GO:0016798	hydrolase activity, acting on glycosyl bonds	14/588	42/4000	0.00185133	0.0117144	0.00883666	Hbg3/AGLU2/LOC413481/LOC408649/LOC100578168/LOC100577156/LOC102654161/LOC552249/LOC551323/LOC413324/LOC412273/LOC552357/Hbg2/LOC100576383	14	Worker-36h_vs_Drone-36h
GO:0004568	MF	GO:0004568	chitinase activity	6/588	11/4000	0.0023502	0.0144234	0.0108802	LOC413481/LOC100577156/LOC102654161/LOC551323/LOC413324/LOC412273	6	Worker-36h_vs_Drone-36h
GO:00051021	MF	GO:0005102	signaling receptor binding	30/588	122/4000	0.00235806	0.0144234	0.0108802	LOC409777/LOC413247/Crz/LOC726478/LOC725541/Pban/LOC102656439/LOC410779/LOC725573/LOC726861/LOC100576163/NLG-3/NLG-4/LOC724270/LOC408960/Pburs/LOC410685/LOC726201/LOC113218809/LOC408965/LOC413324/LOC100576130/LOC102656822/LOC113218545/Nrx-1/LOC412667/LOC413500/LOC413197/LOC102653748/LOC726929	30	Worker-36h_vs_Drone-36h
GO:0003774	MF	GO:0003774	cytoskeletal motor activity	13/588	39/4000	0.00267333	0.0160838	0.0121326	LOC411639/LOC725479/LOC725593/LOC413097/LOC409727/LOC410959/LOC726506/LOC551897/LOC411814/LOC551711/LOC409285/LOC551562/LOC413170	13	Worker-36h_vs_Drone-36h
GO:0005214	MF	GO:0005214	structural constituent of chitin-based cuticle	7/588	15/4000	0.00314248	0.0183062	0.0138091	LOC409176/CPR12/LOC725078/LOC726995/LOC726725/LOC726451/CPR28	7	Worker-36h_vs_Drone-36h
GO:0042302	MF	GO:0042302	structural constituent of cuticle	7/588	15/4000	0.00314248	0.0183062	0.0138091	LOC409176/CPR12/LOC725078/LOC726995/LOC726725/LOC726451/CPR28	7	Worker-36h_vs_Drone-36h
GO:00085141	MF	GO:0008514	organic anion transmembrane transporter activity	22/588	83/4000	0.00329416	0.01889	0.0142494	LOC411181/LOC725346/Gat-a/LOC102654427/LOC409131/LOC408769/Gat-1B/LOC413117/LOC410752/LOC726688/LOC102653922/LOC551241/LOC409715/LOC725922/LOC552279/LOC725456/LOC551796/LOC408935/LOC409646/LOC552193/LOC410179/LOC102654777	22	Worker-36h_vs_Drone-36h
GO:0001216	MF	GO:0001216	DNA-binding transcription activator activity	13/588	40/4000	0.00344098	0.019134	0.0144335	LOC726743/LOC410151/LOC725407/LOC410334/E74/LOC409733/LOC551746/Dsx/LOC727092/LOC413870/LOC100577332/LOC725191/LOC726671	13	Worker-36h_vs_Drone-36h
GO:0001228	MF	GO:0001228	DNA-binding transcription activator activity, RNA polymerase II-specific	13/588	40/4000	0.00344098	0.019134	0.0144335	LOC726743/LOC410151/LOC725407/LOC410334/E74/LOC409733/LOC551746/Dsx/LOC727092/LOC413870/LOC100577332/LOC725191/LOC726671	13	Worker-36h_vs_Drone-36h
GO:0003777	MF	GO:0003777	microtubule motor activity	12/588	36/4000	0.00386723	0.0211832	0.0159793	LOC411639/LOC725479/LOC725593/LOC413097/LOC409727/LOC410959/LOC726506/LOC551897/LOC411814/LOC551711/LOC551562/LOC413170	12	Worker-36h_vs_Drone-36h
GO:0016705	MF	GO:0016705	oxidoreductase activity, acting on paired donors, with incorporation or reduction of molecular oxygen	10/588	28/4000	0.00468689	0.0252954	0.0190813	LOC551179/LOC411200/LOC408622/Cyp314a1/LOC551632/TyHyd/Tbh/LOC551858/PPO/LOC100577783	10	Worker-36h_vs_Drone-36h
GO:0016298	MF	GO:0016298	lipase activity	7/588	16/4000	0.00488854	0.0260013	0.0196138	LOC724471/LOC724436/LOC408996/LOC410705/LOC724227/LOC413386/LOC113219028	7	Worker-36h_vs_Drone-36h
GO:0005539	MF	GO:0005539	glycosaminoglycan binding	8/588	20/4000	0.00510533	0.0267665	0.020191	LOC724421/LOC724386/LOC409187/LOC725158/LOC408960/LOC113218545/LOC410785/LOC551031	8	Worker-36h_vs_Drone-36h
GO:00085091	MF	GO:0008509	monoatomic anion transmembrane transporter activity	26/588	108/4000	0.00608133	0.0314345	0.0237122	LOC411181/LOC725346/LOC551046/Gat-a/LOC102654427/LOC409131/LOC408769/Gat-1B/LOC413117/LOC410752/LOC726688/LOC102653922/Dat/LOC551241/LOC409715/LOC725922/LOC552279/LOC725456/LOC551796/LOC410780/LOC408935/LCCH3/LOC409646/LOC552193/LOC410179/LOC102654777	26	Worker-36h_vs_Drone-36h
GO:00152911	MF	GO:0015291	secondary active transmembrane transporter activity	17/588	63/4000	0.00766569	0.0390737	0.0294748	LOC411181/LOC725346/Gat-a/LOC102654427/LOC411199/LOC726505/LOC408769/LOC410532/Gat-1B/LOC102655622/LOC725974/Dat/LOC552279/LOC725456/LOC410780/LOC408935/LOC408456	17	Worker-36h_vs_Drone-36h
GO:0005328	MF	GO:0005328	neurotransmitter:sodium symporter activity	5/588	10/4000	0.00896236	0.0450216	0.0339615	LOC411181/Gat-a/LOC411199/Gat-1B/LOC408935	5	Worker-36h_vs_Drone-36h
GO:00052671	MF	GO:0005267	potassium channel activity	9/588	26/4000	0.00907792	0.0450216	0.0339615	LOC411958/LOC410805/LOC410317/LOC725219/LOC408865/LOC100820634/LOC408645/LOC412993/LOC413994	9	Worker-36h_vs_Drone-36h
GO:00228431	MF	GO:0022843	voltage-gated monoatomic cation channel activity	8/588	22/4000	0.00989838	0.0484361	0.0365372	Nmdar1/LOC411653/Cac/LOC408430/LOC551454/LOC408865/LOC100820634/LOC413994	8	Worker-36h_vs_Drone-36h
GO:0004383	MF	GO:0004383	guanylate cyclase activity	6/588	14/4000	0.0103157	0.049814	0.0375766	LOC413274/LOC100576683/LOC726262/LOC550964/sGC-alpha1/LOC552216	6	Worker-36h_vs_Drone-36h
GO:0003002	BP	GO:0003002	regionalization	66/381	360/4987	3.47e-12	7.09e-09	5.53e-09	LOC100576912/LOC552030/LOC410642/LOC410334/LOC410499/LOC410643/LOC410399/LOC724607/LOC100577697/LOC102655131/LOC412853/LOC102654533/LOC408763/LOC412739/LOC724319/LOC724830/LOC726929/LOC409348/LOC552079/Hb/LOC411238/LOC410717/LOC412471/nanos/LOC410951/LOC726228/LOC413289/LOC100576169/LOC551848/LOC725117/LOC726723/LOC726709/LOC102655661/LOC552062/LOC725603/LOC100577751/LOC413242/LOC411173/Ecr/LOC10…	66	Worker-48h_vs_Drone-48h
GO:0007389	BP	GO:0007389	pattern specification process	67/381	383/4987	2.18e-11	1.46e-08	1.14e-08	LOC100576912/LOC552030/LOC410642/LOC410334/LOC410499/LOC410643/LOC410399/LOC724607/LOC100577697/LOC102655131/LOC412853/LOC102654533/LOC408763/LOC412739/LOC724319/LOC724830/LOC726929/LOC409348/LOC552079/Hb/LOC411238/LOC410717/LOC412471/nanos/LOC410951/LOC726228/LOC413289/LOC100576169/LOC551848/LOC725117/LOC726723/LOC726709/LOC102655661/LOC552062/LOC725603/LOC100577751/LOC413242/LOC411173/Ecr/LOC10…	67	Worker-48h_vs_Drone-48h
GO:0007431	BP	GO:0007431	salivary gland development	29/381	95/4987	2.86e-11	1.46e-08	1.14e-08	LOC100576912/LOC552030/LOC410642/LOC412863/LOC410107/LOC100577697/LOC408358/LOC102654533/LOC408763/LOC412739/LOC724319/LOC408276/LOC409348/LOC411296/LOC552079/Hb/LOC412471/LOC408337/LOC726723/Ecr/LOC412092/LOC411373/LOC725591/LOC408666/LOC552479/LOC100577393/LOC102655706/LOC408960/LOC100577342	29	Worker-48h_vs_Drone-48h
GO:0035272	BP	GO:0035272	exocrine system development	29/381	95/4987	2.86e-11	1.46e-08	1.14e-08	LOC100576912/LOC552030/LOC410642/LOC412863/LOC410107/LOC100577697/LOC408358/LOC102654533/LOC408763/LOC412739/LOC724319/LOC408276/LOC409348/LOC411296/LOC552079/Hb/LOC412471/LOC408337/LOC726723/Ecr/LOC412092/LOC411373/LOC725591/LOC408666/LOC552479/LOC100577393/LOC102655706/LOC408960/LOC100577342	29	Worker-48h_vs_Drone-48h
GO:0009790	BP	GO:0009790	embryo development	65/381	396/4987	7.86e-10	3.21e-07	2.51e-07	LOC724736/LOC726302/LOC552030/LOC410642/LOC726252/LOC410334/LOC411646/LOC410499/LOC551736/LOC410643/LOC410399/LOC410107/LOC100577697/LOC724832/LOC102654533/LOC412739/LOC551272/LOC726929/LOC409348/LOC411296/LOC552079/LOC413385/LOC410975/Hb/LOC724517/LOC412866/LOC411238/LOC410717/LOC412471/LOC408337/nanos/LOC725504/InR-2/LOC413289/LOC100576169/LOC551848/LOC725117/LOC726709/LOC552062/LOC100577676/LO…	65	Worker-48h_vs_Drone-48h
GO:0040011	BP	GO:0040011	locomotion	74/381	484/4987	1.24e-09	4.22e-07	3.29e-07	TyHyd/Hiscl1/LOC410658/LOC726302/LOC410642/LOC410334/LOC410643/LOC413558/LOC410107/Hex70c/LOC100577697/LOC102655131/LOC412853/LOC412739/LOC725541/LOC551272/LOC724319/LOC726929/LOC413793/LOC409611/LOC726770/LOC410178/Hb/LOC408664/LOC724704/LOC413569/LOC411238/LOC410717/LOC412471/LOC409849/nanos/InR-2/LOC724269/LOC413289/LOC100576169/LOC551848/LOC726723/LOC726709/LOC410637/sGC-alpha1/LOC726727/LOC4…	74	Worker-48h_vs_Drone-48h
GO:2000026	BP	GO:2000026	regulation of multicellular organismal development	65/381	404/4987	1.86e-09	4.76e-07	3.71e-07	TyHyd/LOC552030/LOC410642/LOC410334/LOC551736/LOC410643/LOC409711/LOC413558/LOC100577697/LOC725776/LOC726761/LOC413946/LOC412853/LOC412739/LOC724319/LOC726929/LOC409348/LOC550870/LOC552079/LOC413385/LOC409611/LOC410975/LOC413569/LOC409753/LOC411238/LOC410717/LOC412471/LOC409849/nanos/InR-2/LOC413289/LOC551848/LOC724613/LOC725117/LOC726723/LOC102656465/LOC726709/LOC100577676/LOC413242/LOC411173/Ec…	65	Worker-48h_vs_Drone-48h
GO:0048732	BP	GO:0048732	gland development	33/381	139/4987	1.91e-09	4.76e-07	3.71e-07	LOC100576912/LOC552030/LOC410642/LOC410334/LOC412863/LOC410107/LOC100577697/LOC408358/LOC102654533/LOC408763/LOC412739/LOC724319/LOC408276/LOC409348/LOC411296/LOC552079/LOC409611/Hb/LOC412471/LOC408337/LOC413289/LOC726723/Ecr/LOC412092/LOC411373/LOC725591/LOC410035/LOC408666/LOC552479/LOC100577393/LOC102655706/LOC408960/LOC100577342	33	Worker-48h_vs_Drone-48h
GO:00485651	BP	GO:0048565	digestive tract development	23/381	74/4987	2.33e-09	4.76e-07	3.71e-07	LOC552030/LOC410642/LOC726252/LOC410643/LOC410399/LOC410107/LOC100577697/LOC724832/LOC413946/LOC726929/LOC411296/LOC412866/LOC412471/LOC413289/LOC100576169/Ecr/LOC412092/LOC113218545/LOC725591/LOC725389/LOC408666/LOC100577393/LOC408960	23	Worker-48h_vs_Drone-48h
GO:00551231	BP	GO:0055123	digestive system development	23/381	74/4987	2.33e-09	4.76e-07	3.71e-07	LOC552030/LOC410642/LOC726252/LOC410643/LOC410399/LOC410107/LOC100577697/LOC724832/LOC413946/LOC726929/LOC411296/LOC412866/LOC412471/LOC413289/LOC100576169/Ecr/LOC412092/LOC113218545/LOC725591/LOC725389/LOC408666/LOC100577393/LOC408960	23	Worker-48h_vs_Drone-48h
GO:0000904	BP	GO:0000904	cell morphogenesis involved in differentiation	61/381	372/4987	2.99e-09	5.56e-07	4.34e-07	LOC724120/LOC410658/LOC552030/LOC410334/LOC410373/LOC409711/LOC413558/LOC411079/Hex70c/LOC725776/LOC102655131/LOC412853/LOC412739/LOC725541/LOC724319/LOC726929/LOC413793/LOC409611/LOC726770/LOC410975/LOC413569/LOC411238/LOC412471/LOC409849/nanos/InR-2/LOC100577456/LOC413289/LOC551848/LOC724613/LOC726723/LOC410637/LOC411173/Ecr/LOC100576449/LOC408298/LOC408826/LOC413256/LOC412243/Usp/LOC410009/LOC…	61	Worker-48h_vs_Drone-48h
GO:0007166	BP	GO:0007166	cell surface receptor signaling pathway	73/381	488/4987	4.48e-09	7.62e-07	5.94e-07	LOC552030/LOC411250/LOC100577019/LOC551736/LOC412863/LOC100577697/LOC412818/LOC102654533/LOC413638/LOC725541/LOC726929/LOC409348/LOC409137/LOC552079/LOC413385/LOC409611/LOC726770/Hb/LOC408664/LOC412866/LOC411238/LOC409512/LOC413377/LOC412471/LOC409849/LOC413334/LOC724535/LOC552187/LOC726228/InR-2/LOC413289/LOC100576169/LOC551848/LOC725117/LOC726723/LOC102656465/LOC408577/LOC410109/LOC725603/LOC41…	73	Worker-48h_vs_Drone-48h
GO:0045165	BP	GO:0045165	cell fate commitment	46/381	246/4987	5.14e-09	8.09e-07	6.31e-07	LOC410642/LOC410334/LOC725754/LOC410643/LOC411079/LOC100577697/LOC726761/LOC102655131/LOC412853/LOC102654533/LOC408763/LOC412739/LOC726929/LOC409348/LOC552079/LOC413385/LOC409611/Hb/LOC410717/LOC725504/LOC726228/LOC412914/LOC413289/LOC551848/LOC725117/LOC552062/LOC411173/Ecr/LOC100577692/LOC100576449/LOC727399/LOC408824/LOC725671/LOC412243/LOC412092/LOC724997/LOC113218545/LOC412961/LOC412475/LOC1…	46	Worker-48h_vs_Drone-48h
GO:0007442	BP	GO:0007442	hindgut morphogenesis	16/381	39/4987	7.29e-09	9.94e-07	7.75e-07	LOC552030/LOC726252/LOC410399/LOC410107/LOC100577697/LOC726929/LOC411296/LOC412866/LOC412471/LOC413289/LOC100576169/Ecr/LOC412092/LOC725591/LOC408666/LOC100577393	16	Worker-48h_vs_Drone-48h
GO:0061525	BP	GO:0061525	hindgut development	16/381	39/4987	7.29e-09	9.94e-07	7.75e-07	LOC552030/LOC726252/LOC410399/LOC410107/LOC100577697/LOC726929/LOC411296/LOC412866/LOC412471/LOC413289/LOC100576169/Ecr/LOC412092/LOC725591/LOC408666/LOC100577393	16	Worker-48h_vs_Drone-48h
GO:0048645	BP	GO:0048645	animal organ formation	17/381	46/4987	1.61e-08	2.06e-06	1.61e-06	LOC552030/LOC410642/LOC100577697/LOC102655131/LOC408763/LOC412739/LOC724319/LOC726929/LOC552079/LOC412471/LOC413289/LOC726723/LOC100577692/LOC727399/LOC102656766/Dll/LOC408960	17	Worker-48h_vs_Drone-48h
GO:0048546	BP	GO:0048546	digestive tract morphogenesis	17/381	47/4987	2.35e-08	2.63e-06	2.05e-06	LOC552030/LOC726252/LOC410399/LOC410107/LOC100577697/LOC724832/LOC726929/LOC411296/LOC412866/LOC412471/LOC413289/LOC100576169/Ecr/LOC412092/LOC725591/LOC408666/LOC100577393	17	Worker-48h_vs_Drone-48h
GO:0048667	BP	GO:0048667	cell morphogenesis involved in neuron differentiation	55/381	337/4987	2.4e-08	2.63e-06	2.05e-06	LOC724120/LOC410658/LOC552030/LOC410334/LOC410373/LOC409711/LOC413558/Hex70c/LOC725776/LOC102655131/LOC412853/LOC412739/LOC725541/LOC724319/LOC726929/LOC413793/LOC409611/LOC726770/LOC413569/LOC411238/LOC412471/LOC409849/nanos/InR-2/LOC100577456/LOC413289/LOC551848/LOC724613/LOC726723/LOC410637/Ecr/LOC100576449/LOC408298/LOC408826/LOC412243/Usp/LOC408716/LOC725591/LOC411674/LOC725118/Dsx/LOC552265…	55	Worker-48h_vs_Drone-48h
GO:0000902	BP	GO:0000902	cell morphogenesis	67/381	449/4987	2.46e-08	2.63e-06	2.05e-06	LOC724120/LOC410658/LOC552030/LOC410334/LOC410373/LOC409711/LOC413558/LOC410107/LOC411079/Hex70c/LOC725776/LOC102655131/LOC412853/LOC102654533/LOC412739/LOC725541/LOC724319/LOC726929/LOC413793/LOC409348/LOC409611/LOC726770/LOC410975/LOC413569/LOC411238/LOC412471/LOC409849/nanos/InR-2/LOC100577456/LOC413289/LOC551848/LOC724613/LOC726723/LOC410637/LOC411173/Ecr/LOC100576449/LOC408298/LOC408826/LOC4…	67	Worker-48h_vs_Drone-48h
GO:0007423	BP	GO:0007423	sensory organ development	58/381	365/4987	2.58e-08	2.63e-06	2.05e-06	LOC102654776/LOC552030/LOC408306/LOC551736/LOC408727/LOC412863/LOC411079/LOC100577697/LOC726761/LOC102655131/LOC410758/LOC725532/LOC408763/LOC724319/LOC726929/LOC552705/LOC409348/LOC552079/LOC413385/LOC408664/LOC413569/LOC409753/LOC411238/LOC413377/LOC412471/LOC409849/LOC726228/LOC413289/LOC100576169/LOC551848/LOC724613/LOC725117/LOC726723/LOC726709/LOC100577751/LOC100577692/Kr-h1/LOC100576449/LO…	58	Worker-48h_vs_Drone-48h
GO:0035239	BP	GO:0035239	tube morphogenesis	59/381	375/4987	2.79e-08	2.71e-06	2.12e-06	LOC408959/LOC100577752/LOC552030/LOC726252/LOC410399/LOC413558/LOC410107/LOC411079/LOC100577697/LOC724832/LOC102654533/LOC412739/LOC551272/LOC726929/LOC409348/LOC411296/LOC552079/LOC408664/LOC412866/LOC409753/LOC411238/LOC410717/LOC412471/LOC408337/LOC409849/LOC410951/LOC413289/LOC100576169/LOC725117/LOC100576279/LOC102656465/LOC726709/LOC102655661/LOC100577751/LOC411011/LOC413242/Ecr/LOC10057644…	59	Worker-48h_vs_Drone-48h
GO:0010631	BP	GO:0010631	epithelial cell migration	30/381	132/4987	3.17e-08	2.76e-06	2.15e-06	TyHyd/LOC726302/LOC410107/LOC100577697/LOC412739/LOC551272/LOC726929/LOC409611/LOC410178/Hb/LOC413569/LOC410717/LOC413289/LOC100576169/LOC410637/LOC726727/LOC413242/Ecr/LOC100576449/LOC409049/LOC412092/LOC113218545/LOC413440/Usp/LOC412475/LOC408666/LOC100577393/LOC408960/LOC411678/LOC551898	30	Worker-48h_vs_Drone-48h
GO:0048865	BP	GO:0048865	stem cell fate commitment	13/381	28/4987	3.22e-08	2.76e-06	2.15e-06	LOC725754/LOC410643/LOC411079/LOC100577697/LOC412853/LOC409611/Hb/LOC413289/LOC727399/LOC725671/LOC412243/LOC724997/LOC100577393	13	Worker-48h_vs_Drone-48h
GO:0048666	BP	GO:0048666	neuron development	70/381	481/4987	3.24e-08	2.76e-06	2.15e-06	LOC724120/LOC410658/LOC552030/LOC410334/LOC410373/LOC409711/LOC408727/LOC413558/LOC411079/Hex70c/LOC100577697/LOC725776/LOC102655131/LOC412853/LOC410758/LOC412739/LOC725541/LOC724319/LOC726929/LOC413793/LOC409611/LOC726770/LOC413569/LOC411238/LOC413377/LOC412471/LOC409849/nanos/LOC726228/InR-2/LOC100577456/LOC724269/LOC413289/LOC551848/LOC724613/LOC725117/LOC726723/LOC726709/LOC410637/Ecr/LOC4137…	70	Worker-48h_vs_Drone-48h
GO:0090132	BP	GO:0090132	epithelium migration	30/381	133/4987	3.82e-08	2.93e-06	2.28e-06	TyHyd/LOC726302/LOC410107/LOC100577697/LOC412739/LOC551272/LOC726929/LOC409611/LOC410178/Hb/LOC413569/LOC410717/LOC413289/LOC100576169/LOC410637/LOC726727/LOC413242/Ecr/LOC100576449/LOC409049/LOC412092/LOC113218545/LOC413440/Usp/LOC412475/LOC408666/LOC100577393/LOC408960/LOC411678/LOC551898	30	Worker-48h_vs_Drone-48h
GO:0048859	BP	GO:0048859	formation of anatomical boundary	16/381	43/4987	3.85e-08	2.93e-06	2.28e-06	LOC552030/LOC410642/LOC100577697/LOC102655131/LOC408763/LOC412739/LOC724319/LOC552079/LOC412471/LOC413289/LOC726723/LOC100577692/LOC727399/LOC410009/LOC102656766/LOC408960	16	Worker-48h_vs_Drone-48h
GO:0031175	BP	GO:0031175	neuron projection development	58/381	369/4987	3.87e-08	2.93e-06	2.28e-06	LOC724120/LOC410658/LOC552030/LOC410334/LOC410373/LOC409711/LOC413558/Hex70c/LOC725776/LOC102655131/LOC412853/LOC412739/LOC725541/LOC724319/LOC726929/LOC413793/LOC409611/LOC726770/LOC413569/LOC411238/LOC412471/LOC409849/nanos/InR-2/LOC100577456/LOC724269/LOC413289/LOC551848/LOC724613/LOC726723/LOC410637/Ecr/Kr-h1/LOC100576449/LOC409065/LOC408298/LOC408826/LOC412243/Usp/LOC408716/LOC725591/LOC4116…	58	Worker-48h_vs_Drone-48h
GO:0010160	BP	GO:0010160	formation of animal organ boundary	15/381	38/4987	4.08e-08	2.98e-06	2.32e-06	LOC552030/LOC410642/LOC100577697/LOC102655131/LOC408763/LOC412739/LOC724319/LOC552079/LOC412471/LOC413289/LOC726723/LOC100577692/LOC727399/LOC102656766/LOC408960	15	Worker-48h_vs_Drone-48h
GO:0001667	BP	GO:0001667	ameboidal-type cell migration	31/381	141/4987	4.24e-08	2.99e-06	2.33e-06	TyHyd/LOC726302/LOC410107/LOC100577697/LOC412739/LOC551272/LOC726929/LOC409611/LOC410178/Hb/LOC413569/LOC410717/LOC413289/LOC100576169/LOC410637/LOC726727/LOC413242/Ecr/LOC100576449/LOC409049/LOC412092/LOC113218545/LOC413440/Usp/LOC412475/LOC408666/LOC100577393/LOC408960/LOC411678/LOC551898/LOC725878	31	Worker-48h_vs_Drone-48h
GO:0120036	BP	GO:0120036	plasma membrane bounded cell projection organization	71/381	497/4987	5.54e-08	3.77e-06	2.94e-06	LOC724120/LOC409371/LOC100578862/LOC113219241/LOC410658/LOC552030/LOC410334/LOC410373/LOC409711/LOC413558/Hex70c/LOC725776/LOC102655131/LOC412853/LOC412739/LOC725541/LOC724319/LOC726929/LOC413793/LOC409611/LOC726770/LOC724704/LOC413569/LOC411238/LOC413899/LOC410717/LOC412471/LOC409849/nanos/InR-2/LOC100577456/LOC724269/LOC413289/LOC551848/LOC724613/LOC726723/LOC551897/LOC102656465/LOC410637/Ecr/K…	71	Worker-48h_vs_Drone-48h
GO:0007417	BP	GO:0007417	central nervous system development	35/381	174/4987	6.1e-08	3.95e-06	3.08e-06	LOC102654776/LOC726302/LOC410334/LOC725754/LOC413558/LOC410107/LOC411079/LOC412853/LOC408763/LOC412739/LOC725541/Nipped-B/LOC726929/LOC552079/LOC409611/Hb/LOC409849/LOC413289/LOC551848/LOC724613/LOC725220/LOC102656465/Ecr/LOC409065/LOC727399/LOC725671/LOC113218545/LOC411373/Usp/LOC726370/Dll/LOC100577393/LOC410904/LOC107964061/LOC724172	35	Worker-48h_vs_Drone-48h
GO:0048619	BP	GO:0048619	embryonic hindgut morphogenesis	14/381	34/4987	6.18e-08	3.95e-06	3.08e-06	LOC552030/LOC726252/LOC410399/LOC410107/LOC100577697/LOC411296/LOC412866/LOC412471/LOC413289/Ecr/LOC412092/LOC725591/LOC408666/LOC100577393	14	Worker-48h_vs_Drone-48h
GO:0048812	BP	GO:0048812	neuron projection morphogenesis	55/381	347/4987	6.84e-08	3.99e-06	3.11e-06	LOC724120/LOC410658/LOC552030/LOC410334/LOC410373/LOC409711/LOC413558/Hex70c/LOC725776/LOC102655131/LOC412853/LOC412739/LOC725541/LOC724319/LOC726929/LOC413793/LOC409611/LOC726770/LOC413569/LOC411238/LOC412471/LOC409849/nanos/InR-2/LOC100577456/LOC413289/LOC551848/LOC724613/LOC726723/LOC410637/Ecr/LOC100576449/LOC408298/LOC408826/LOC412243/Usp/LOC408716/LOC725591/LOC411674/LOC725118/Dsx/LOC552265…	55	Worker-48h_vs_Drone-48h
GO:0048858	BP	GO:0048858	cell projection morphogenesis	55/381	347/4987	6.84e-08	3.99e-06	3.11e-06	LOC724120/LOC410658/LOC552030/LOC410334/LOC410373/LOC409711/LOC413558/Hex70c/LOC725776/LOC102655131/LOC412853/LOC412739/LOC725541/LOC724319/LOC726929/LOC413793/LOC409611/LOC726770/LOC413569/LOC411238/LOC412471/LOC409849/nanos/InR-2/LOC100577456/LOC413289/LOC551848/LOC724613/LOC726723/LOC410637/Ecr/LOC100576449/LOC408298/LOC408826/LOC412243/Usp/LOC408716/LOC725591/LOC411674/LOC725118/Dsx/LOC552265…	55	Worker-48h_vs_Drone-48h
GO:0120039	BP	GO:0120039	plasma membrane bounded cell projection morphogenesis	55/381	347/4987	6.84e-08	3.99e-06	3.11e-06	LOC724120/LOC410658/LOC552030/LOC410334/LOC410373/LOC409711/LOC413558/Hex70c/LOC725776/LOC102655131/LOC412853/LOC412739/LOC725541/LOC724319/LOC726929/LOC413793/LOC409611/LOC726770/LOC413569/LOC411238/LOC412471/LOC409849/nanos/InR-2/LOC100577456/LOC413289/LOC551848/LOC724613/LOC726723/LOC410637/Ecr/LOC100576449/LOC408298/LOC408826/LOC412243/Usp/LOC408716/LOC725591/LOC411674/LOC725118/Dsx/LOC552265…	55	Worker-48h_vs_Drone-48h
GO:0007432	BP	GO:0007432	salivary gland boundary specification	10/381	17/4987	7.23e-08	4.1e-06	3.2e-06	LOC552030/LOC410642/LOC100577697/LOC408763/LOC412739/LOC724319/LOC552079/LOC412471/LOC726723/LOC408960	10	Worker-48h_vs_Drone-48h
GO:0001654	BP	GO:0001654	eye development	50/381	304/4987	8.79e-08	4.6e-06	3.59e-06	LOC102654776/LOC552030/LOC408306/LOC551736/LOC408727/LOC411079/LOC100577697/LOC726761/LOC102655131/LOC410758/LOC725532/LOC408763/LOC724319/LOC726929/LOC552079/LOC413385/LOC408664/LOC413569/LOC409753/LOC411238/LOC413377/LOC412471/LOC409849/LOC726228/LOC413289/LOC100576169/LOC551848/LOC724613/LOC725117/LOC726723/LOC726709/LOC100577751/LOC100577692/Kr-h1/LOC100576449/LOC412243/LOC412092/LOC413440/LO…	50	Worker-48h_vs_Drone-48h
GO:0048880	BP	GO:0048880	sensory system development	50/381	304/4987	8.79e-08	4.6e-06	3.59e-06	LOC102654776/LOC552030/LOC408306/LOC551736/LOC408727/LOC411079/LOC100577697/LOC726761/LOC102655131/LOC410758/LOC725532/LOC408763/LOC724319/LOC726929/LOC552079/LOC413385/LOC408664/LOC413569/LOC409753/LOC411238/LOC413377/LOC412471/LOC409849/LOC726228/LOC413289/LOC100576169/LOC551848/LOC724613/LOC725117/LOC726723/LOC726709/LOC100577751/LOC100577692/Kr-h1/LOC100576449/LOC412243/LOC412092/LOC413440/LO…	50	Worker-48h_vs_Drone-48h
GO:0150063	BP	GO:0150063	visual system development	50/381	304/4987	8.79e-08	4.6e-06	3.59e-06	LOC102654776/LOC552030/LOC408306/LOC551736/LOC408727/LOC411079/LOC100577697/LOC726761/LOC102655131/LOC410758/LOC725532/LOC408763/LOC724319/LOC726929/LOC552079/LOC413385/LOC408664/LOC413569/LOC409753/LOC411238/LOC413377/LOC412471/LOC409849/LOC726228/LOC413289/LOC100576169/LOC551848/LOC724613/LOC725117/LOC726723/LOC726709/LOC100577751/LOC100577692/Kr-h1/LOC100576449/LOC412243/LOC412092/LOC413440/LO…	50	Worker-48h_vs_Drone-48h
GO:0090130	BP	GO:0090130	tissue migration	30/381	138/4987	9.27e-08	4.6e-06	3.59e-06	TyHyd/LOC726302/LOC410107/LOC100577697/LOC412739/LOC551272/LOC726929/LOC409611/LOC410178/Hb/LOC413569/LOC410717/LOC413289/LOC100576169/LOC410637/LOC726727/LOC413242/Ecr/LOC100576449/LOC409049/LOC412092/LOC113218545/LOC413440/Usp/LOC412475/LOC408666/LOC100577393/LOC408960/LOC411678/LOC551898	30	Worker-48h_vs_Drone-48h
GO:0001709	BP	GO:0001709	cell fate determination	27/381	116/4987	9.41e-08	4.6e-06	3.59e-06	LOC410334/LOC725754/LOC410643/LOC411079/LOC100577697/LOC102655131/LOC412853/LOC102654533/LOC409348/LOC409611/Hb/LOC410717/LOC725504/LOC413289/LOC552062/LOC411173/LOC100577692/LOC727399/LOC725671/LOC412243/LOC412961/LOC412475/LOC102656766/LOC100577393/LOC413834/LOC408631/LOC725878	27	Worker-48h_vs_Drone-48h
GO:0007267	BP	GO:0007267	cell-cell signaling	54/381	341/4987	9.45e-08	4.6e-06	3.59e-06	LOC100578862/LOC113219241/LOC409957/Hiscl1/LOC408959/LOC726302/LOC412011/LOC408653/LOC725891/LOC100577019/LOC408302/LOC409933/LOC102654533/LOC725541/LOC726929/LOC100576700/LOC409348/LOC409137/LOC408664/brp/LOC408337/LOC409849/LOC726228/InR-2/NLG-4/LOC412914/LOC413289/LOC102656465/LOC411011/LOC413242/LOC409049/LOC724299/LOC409065/LOC408298/LOC408824/LOC408826/LOC412243/LOC724997/LOC113218545/LOC41…	54	Worker-48h_vs_Drone-48h
GO:0061326	BP	GO:0061326	renal tubule development	15/381	41/4987	1.35e-07	6.27e-06	4.89e-06	LOC552030/LOC551736/LOC410107/LOC100577697/LOC411296/LOC552079/LOC412471/LOC413289/Ecr/LOC727399/LOC412092/LOC725591/LOC410035/LOC408666/LOC100577393	15	Worker-48h_vs_Drone-48h
GO:0072002	BP	GO:0072002	Malpighian tubule development	15/381	41/4987	1.35e-07	6.27e-06	4.89e-06	LOC552030/LOC551736/LOC410107/LOC100577697/LOC411296/LOC552079/LOC412471/LOC413289/Ecr/LOC727399/LOC412092/LOC725591/LOC410035/LOC408666/LOC100577393	15	Worker-48h_vs_Drone-48h
GO:00063571	BP	GO:0006357	regulation of transcription by RNA polymerase II	66/381	459/4987	1.4e-07	6.35e-06	4.95e-06	LOC413060/LOC724315/LOC410151/LOC100576912/LOC102654776/LOC726179/LOC552030/LOC410642/LOC410334/LOC410499/LOC410643/LOC410399/LOC412863/LOC413558/LOC410107/LOC411079/LOC725776/LOC725190/LOC726761/LOC413946/LOC102655131/LOC102654533/LOC408295/LOC410174/LOC408763/Nipped-B/LOC726929/LOC100576700/LOC413793/LOC411296/LOC552079/Hb/LOC412866/LOC411238/LOC724622/LOC725504/LOC724535/LOC413289/LOC725117/LO…	66	Worker-48h_vs_Drone-48h
GO:0007424	BP	GO:0007424	open tracheal system development	34/381	172/4987	1.49e-07	6.5e-06	5.07e-06	TyHyd/LOC408959/LOC726302/LOC410642/LOC410107/LOC411079/LOC100577697/LOC102654533/LOC408295/LOC412739/LOC551272/LOC726929/Hb/LOC412471/LOC408337/LOC409849/LOC413289/LOC100576169/LOC551848/LOC725117/LOC726709/LOC413242/LOC100576449/LOC412092/LOC410009/LOC725591/LOC100578865/LOC412475/LOC100577393/LOC102655706/LOC413834/LOC408960/LOC412663/LOC413980	34	Worker-48h_vs_Drone-48h
GO:0032990	BP	GO:0032990	cell part morphogenesis	55/381	355/4987	1.52e-07	6.5e-06	5.07e-06	LOC724120/LOC410658/LOC552030/LOC410334/LOC410373/LOC409711/LOC413558/Hex70c/LOC725776/LOC102655131/LOC412853/LOC412739/LOC725541/LOC724319/LOC726929/LOC413793/LOC409611/LOC726770/LOC413569/LOC411238/LOC412471/LOC409849/nanos/InR-2/LOC100577456/LOC413289/LOC551848/LOC724613/LOC726723/LOC410637/Ecr/LOC100576449/LOC408298/LOC408826/LOC412243/Usp/LOC408716/LOC725591/LOC411674/LOC725118/Dsx/LOC552265…	55	Worker-48h_vs_Drone-48h
GO:0016477	BP	GO:0016477	cell migration	41/381	230/4987	1.53e-07	6.5e-06	5.07e-06	TyHyd/LOC726302/LOC410642/LOC410643/LOC410107/LOC100577697/LOC412739/LOC551272/LOC724319/LOC726929/LOC409611/LOC410178/Hb/LOC413569/LOC410717/nanos/LOC413289/LOC100576169/LOC726723/LOC410637/LOC726727/LOC413242/Ecr/LOC100576449/LOC409049/LOC408298/LOC727399/LOC412092/LOC113218545/LOC413440/Usp/LOC408716/LOC413309/LOC412475/LOC408666/LOC100577393/LOC102655706/LOC408960/LOC411678/LOC551898/LOC725878	41	Worker-48h_vs_Drone-48h
GO:00063661	BP	GO:0006366	transcription by RNA polymerase II	69/381	490/4987	1.59e-07	6.58e-06	5.13e-06	LOC413060/LOC724315/LOC410151/LOC100576912/LOC102654776/LOC726179/LOC552030/LOC410642/LOC410334/LOC410499/LOC410643/LOC410399/LOC412863/LOC413558/LOC410107/LOC411079/LOC725776/LOC725190/LOC726761/LOC413946/LOC102655131/LOC102654533/LOC408295/LOC410174/LOC408763/Nipped-B/LOC726929/LOC100576700/LOC724625/LOC413793/LOC411296/LOC552079/Hb/LOC412866/LOC412422/LOC411238/LOC724622/LOC725504/LOC724535/LO…	69	Worker-48h_vs_Drone-48h
GO:0001655	BP	GO:0001655	urogenital system development	16/381	47/4987	1.64e-07	6.58e-06	5.13e-06	LOC552030/LOC551736/LOC410107/LOC100577697/LOC411296/LOC552079/LOC409611/LOC412471/LOC413289/Ecr/LOC727399/LOC412092/LOC725591/LOC410035/LOC408666/LOC100577393	16	Worker-48h_vs_Drone-48h
GO:0072001	BP	GO:0072001	renal system development	16/381	47/4987	1.64e-07	6.58e-06	5.13e-06	LOC552030/LOC551736/LOC410107/LOC100577697/LOC411296/LOC552079/LOC409611/LOC412471/LOC413289/Ecr/LOC727399/LOC412092/LOC725591/LOC410035/LOC408666/LOC100577393	16	Worker-48h_vs_Drone-48h
GO:0048729	BP	GO:0048729	tissue morphogenesis	66/381	462/4987	1.8e-07	7.08e-06	5.52e-06	LOC408959/LOC100577752/LOC552030/LOC726252/LOC551736/LOC410643/LOC410399/LOC413558/LOC410107/LOC411079/LOC100577697/LOC724832/LOC102654533/LOC551272/LOC726929/LOC409348/LOC411296/LOC550870/LOC552079/LOC408664/LOC409753/LOC411238/LOC410717/LOC412471/LOC408337/LOC409849/LOC725504/LOC410951/LOC413289/LOC551848/LOC725117/LOC100576279/LOC102656465/LOC102655661/LOC100577751/LOC411011/LOC413242/Ecr/LOC1…	66	Worker-48h_vs_Drone-48h
GO:00458931	BP	GO:0045893	positive regulation of DNA-templated transcription	46/381	278/4987	2.55e-07	9.82e-06	7.66e-06	LOC410151/LOC100576912/LOC102654776/LOC726179/LOC552030/LOC410642/LOC410334/LOC411250/LOC410499/LOC410643/LOC410399/LOC412863/LOC411079/LOC725776/LOC726761/LOC413946/LOC102654533/LOC410174/LOC408763/Nipped-B/LOC100576700/LOC411296/LOC552079/Hb/LOC411238/LOC409337/LOC410951/LOC413289/LOC725220/LOC410637/LOC100577751/Ecr/LOC725671/LOC552100/Usp/LOC408716/LOC411276/LOC725389/Dsx/Dll/LOC408449/LOC413…	46	Worker-48h_vs_Drone-48h
GO:0040008	BP	GO:0040008	regulation of growth	41/381	237/4987	3.57e-07	1.35e-05	1.05e-05	LOC100576163/LOC409711/LOC413558/LOC725776/LOC412853/Nipped-B/LOC409348/LOC411296/LOC409611/LOC408664/LOC412866/LOC413569/LOC408337/LOC409849/nanos/LOC413334/InR-2/LOC413289/LOC551848/LOC102656465/LOC410109/LOC410637/LOC413242/LOC411173/Ecr/LOC409065/LOC408298/LOC413440/Usp/LOC726993/LOC413994/LOC410009/LOC725591/LOC408775/LOC552479/LOC411744/LOC413183/LOC413433/LOC411678/LOC412663/LOC410785	41	Worker-48h_vs_Drone-48h
GO:00488631	BP	GO:0048863	stem cell differentiation	19/381	68/4987	3.93e-07	1.46e-05	1.14e-05	LOC410642/LOC725754/LOC410643/LOC411079/LOC100577697/LOC412853/LOC412739/LOC409611/Hb/LOC413289/LOC409780/Ecr/LOC100577692/LOC727399/LOC725671/LOC412243/LOC724997/LOC113218545/LOC100577393	19	Worker-48h_vs_Drone-48h
GO:0048646	BP	GO:0048646	anatomical structure formation involved in morphogenesis	54/381	358/4987	4.9e-07	1.79e-05	1.4e-05	LOC411968/LOC552030/LOC410642/LOC551736/LOC410643/LOC410107/LOC100577697/LOC724832/LOC413946/LOC102655131/LOC102654533/LOC408763/LOC412739/LOC725541/LOC551272/LOC724319/LOC724830/LOC726929/LOC411296/LOC552079/LOC412866/LOC724704/LOC410717/LOC412471/LOC408337/LOC725504/LOC410951/InR-2/LOC413289/LOC409856/LOC726723/LOC409780/LOC726709/LOC552062/LOC725603/LOC413242/LOC411173/Ecr/LOC100577692/LOC5522…	54	Worker-48h_vs_Drone-48h
GO:00459441	BP	GO:0045944	positive regulation of transcription by RNA polymerase II	37/381	206/4987	5.31e-07	1.85e-05	1.44e-05	LOC410151/LOC100576912/LOC102654776/LOC726179/LOC552030/LOC410642/LOC410334/LOC410499/LOC410643/LOC410399/LOC411079/LOC725776/LOC726761/LOC413946/LOC102654533/LOC410174/LOC408763/Nipped-B/LOC100576700/LOC411296/LOC552079/Hb/LOC411238/LOC413289/LOC725220/LOC410637/Ecr/LOC725671/LOC552100/LOC408716/LOC725389/Dsx/LOC408449/LOC100577342/LOC552076/LOC100578826/LOC107964061	37	Worker-48h_vs_Drone-48h
GO:0060541	BP	GO:0060541	respiratory system development	34/381	181/4987	5.33e-07	1.85e-05	1.44e-05	TyHyd/LOC408959/LOC726302/LOC410642/LOC410107/LOC411079/LOC100577697/LOC102654533/LOC408295/LOC412739/LOC551272/LOC726929/Hb/LOC412471/LOC408337/LOC409849/LOC413289/LOC100576169/LOC551848/LOC725117/LOC726709/LOC413242/LOC100576449/LOC412092/LOC410009/LOC725591/LOC100578865/LOC412475/LOC100577393/LOC102655706/LOC413834/LOC408960/LOC412663/LOC413980	34	Worker-48h_vs_Drone-48h
GO:0030855	BP	GO:0030855	epithelial cell differentiation	47/381	294/4987	5.34e-07	1.85e-05	1.44e-05	LOC410642/LOC551736/LOC411079/LOC100577697/LOC413946/LOC551272/LOC724830/LOC726929/LOC100576700/LOC411296/LOC409611/LOC410975/LOC410178/LOC413569/LOC410717/LOC724535/InR-2/LOC413289/LOC100576169/LOC725117/LOC102656465/LOC410637/LOC726727/LOC725603/LOC411173/Ecr/LOC100576449/LOC552206/LOC413256/LOC412243/LOC412092/LOC552100/LOC113218545/LOC413440/Usp/LOC410009/LOC725591/LOC408775/LOC725389/LOC7263…	47	Worker-48h_vs_Drone-48h
GO:00488671	BP	GO:0048867	stem cell fate determination	10/381	20/4987	5.57e-07	1.9e-05	1.48e-05	LOC725754/LOC410643/LOC411079/LOC412853/LOC409611/Hb/LOC413289/LOC727399/LOC725671/LOC412243	10	Worker-48h_vs_Drone-48h
GO:19026801	BP	GO:1902680	positive regulation of RNA biosynthetic process	46/381	286/4987	5.97e-07	1.93e-05	1.51e-05	LOC410151/LOC100576912/LOC102654776/LOC726179/LOC552030/LOC410642/LOC410334/LOC411250/LOC410499/LOC410643/LOC410399/LOC412863/LOC411079/LOC725776/LOC726761/LOC413946/LOC102654533/LOC410174/LOC408763/Nipped-B/LOC100576700/LOC411296/LOC552079/Hb/LOC411238/LOC409337/LOC410951/LOC413289/LOC725220/LOC410637/LOC100577751/Ecr/LOC725671/LOC552100/Usp/LOC408716/LOC411276/LOC725389/Dsx/Dll/LOC408449/LOC413…	46	Worker-48h_vs_Drone-48h
GO:19035081	BP	GO:1903508	positive regulation of nucleic acid-templated transcription	46/381	286/4987	5.97e-07	1.93e-05	1.51e-05	LOC410151/LOC100576912/LOC102654776/LOC726179/LOC552030/LOC410642/LOC410334/LOC411250/LOC410499/LOC410643/LOC410399/LOC412863/LOC411079/LOC725776/LOC726761/LOC413946/LOC102654533/LOC410174/LOC408763/Nipped-B/LOC100576700/LOC411296/LOC552079/Hb/LOC411238/LOC409337/LOC410951/LOC413289/LOC725220/LOC410637/LOC100577751/Ecr/LOC725671/LOC552100/Usp/LOC408716/LOC411276/LOC725389/Dsx/Dll/LOC408449/LOC413…	46	Worker-48h_vs_Drone-48h
GO:0007420	BP	GO:0007420	brain development	21/381	83/4987	5.99e-07	1.93e-05	1.51e-05	LOC102654776/LOC725754/LOC413558/LOC412853/LOC408763/LOC412739/Nipped-B/LOC726929/LOC552079/LOC409849/LOC551848/LOC724613/Ecr/LOC725671/LOC113218545/Usp/Dll/LOC100577393/LOC410904/LOC107964061/LOC724172	21	Worker-48h_vs_Drone-48h
GO:0060322	BP	GO:0060322	head development	23/381	97/4987	6.09e-07	1.93e-05	1.51e-05	LOC102654776/LOC410334/LOC725754/LOC413558/LOC412853/LOC408763/LOC412739/Nipped-B/LOC726929/LOC552079/Hb/LOC409849/LOC551848/LOC724613/Ecr/LOC725671/LOC113218545/Usp/Dll/LOC100577393/LOC410904/LOC107964061/LOC724172	23	Worker-48h_vs_Drone-48h
GO:0060562	BP	GO:0060562	epithelial tube morphogenesis	53/381	351/4987	6.14e-07	1.93e-05	1.51e-05	LOC408959/LOC100577752/LOC552030/LOC726252/LOC410399/LOC413558/LOC410107/LOC411079/LOC100577697/LOC102654533/LOC551272/LOC726929/LOC409348/LOC411296/LOC552079/LOC408664/LOC409753/LOC411238/LOC410717/LOC412471/LOC409849/LOC410951/LOC413289/LOC725117/LOC100576279/LOC102656465/LOC102655661/LOC100577751/LOC411011/LOC413242/Ecr/LOC100576449/LOC408826/LOC411986/LOC412243/LOC412092/LOC552100/LOC11321854…	53	Worker-48h_vs_Drone-48h
GO:0048598	BP	GO:0048598	embryonic morphogenesis	33/381	175/4987	7.21e-07	2.23e-05	1.74e-05	LOC726302/LOC552030/LOC726252/LOC410643/LOC410399/LOC410107/LOC100577697/LOC724832/LOC102654533/LOC551272/LOC409348/LOC411296/LOC412866/LOC412471/LOC408337/LOC725504/InR-2/LOC413289/LOC413242/LOC411173/Ecr/LOC408298/LOC412092/LOC726993/LOC411276/LOC725591/LOC410035/LOC408666/LOC100577393/LOC413834/LOC408960/LOC408444/LOC413980	33	Worker-48h_vs_Drone-48h
GO:0007422	BP	GO:0007422	peripheral nervous system development	17/381	58/4987	7.73e-07	2.36e-05	1.84e-05	LOC410151/LOC552030/LOC410643/LOC100577697/LOC102655131/LOC410758/LOC408763/LOC552079/LOC413289/LOC726723/Ecr/LOC100576449/LOC409049/LOC727399/LOC412243/LOC113218545/LOC100577393	17	Worker-48h_vs_Drone-48h
GO:0042063	BP	GO:0042063	gliogenesis	18/381	65/4987	9.26e-07	2.75e-05	2.14e-05	LOC410151/LOC410334/LOC725754/LOC724319/LOC726929/LOC409611/LOC411729/LOC413289/LOC725117/LOC726723/LOC102656465/LOC727399/LOC725671/LOC412243/LOC413440/LOC408960/LOC411678/LOC725878	18	Worker-48h_vs_Drone-48h
GO:0007444	BP	GO:0007444	imaginal disc development	60/381	423/4987	9.27e-07	2.75e-05	2.14e-05	TyHyd/LOC102654776/LOC408677/LOC100577752/LOC552030/LOC410642/LOC726252/LOC410643/LOC410399/LOC413558/LOC100577697/LOC408462/LOC102654533/LOC725532/LOC551272/LOC726929/LOC409348/LOC552079/LOC408664/LOC409753/LOC411238/LOC410717/LOC409849/LOC410951/InR-2/LOC413289/LOC100576279/LOC102656465/LOC102655661/LOC410109/LOC100577751/LOC411011/LOC413242/Ecr/LOC100576449/LOC409049/LOC408826/LOC411986/LOC412…	60	Worker-48h_vs_Drone-48h
GO:0002009	BP	GO:0002009	morphogenesis of an epithelium	63/381	453/4987	9.61e-07	2.81e-05	2.19e-05	LOC408959/LOC100577752/LOC552030/LOC726252/LOC551736/LOC410399/LOC413558/LOC410107/LOC411079/LOC100577697/LOC724832/LOC102654533/LOC551272/LOC726929/LOC409348/LOC411296/LOC550870/LOC552079/LOC408664/LOC409753/LOC411238/LOC410717/LOC412471/LOC408337/LOC409849/LOC410951/LOC413289/LOC551848/LOC725117/LOC100576279/LOC102656465/LOC102655661/LOC100577751/LOC411011/LOC413242/Ecr/LOC100576449/LOC408826/L…	63	Worker-48h_vs_Drone-48h
GO:0007409	BP	GO:0007409	axonogenesis	42/381	256/4987	1.12e-06	3.19e-05	2.49e-05	LOC410658/LOC410334/LOC410373/LOC409711/LOC413558/Hex70c/LOC102655131/LOC412853/LOC412739/LOC725541/LOC724319/LOC726929/LOC409611/LOC726770/LOC413569/LOC411238/LOC412471/LOC409849/InR-2/LOC100577456/LOC413289/LOC551848/LOC724613/LOC726723/LOC410637/LOC100576449/LOC408826/LOC412243/LOC408716/LOC725118/Dsx/LOC552265/LOC726370/LOC412274/LOC102655706/LOC411744/LOC725294/LOC408960/LOC412663/LOC410785/…	42	Worker-48h_vs_Drone-48h
GO:0048870	BP	GO:0048870	cell motility	42/381	256/4987	1.12e-06	3.19e-05	2.49e-05	TyHyd/LOC726302/LOC410642/LOC410643/LOC410107/LOC100577697/LOC412739/LOC551272/LOC724319/LOC726929/LOC409611/LOC410178/Hb/LOC724704/LOC413569/LOC410717/nanos/LOC413289/LOC100576169/LOC726723/LOC410637/LOC726727/LOC413242/Ecr/LOC100576449/LOC409049/LOC408298/LOC727399/LOC412092/LOC113218545/LOC413440/Usp/LOC408716/LOC413309/LOC412475/LOC408666/LOC100577393/LOC102655706/LOC408960/LOC411678/LOC55189…	42	Worker-48h_vs_Drone-48h
GO:0022603	BP	GO:0022603	regulation of anatomical structure morphogenesis	36/381	204/4987	1.19e-06	3.32e-05	2.59e-05	LOC552030/LOC410642/LOC413558/LOC410107/LOC411079/LOC100577697/LOC725776/LOC726761/LOC724319/LOC409348/LOC550870/LOC552079/LOC413385/LOC409611/LOC410975/LOC413569/LOC410717/LOC412471/LOC409849/LOC413289/LOC551848/LOC724613/LOC725117/LOC726723/LOC100577692/Kr-h1/LOC413256/LOC412092/LOC552100/LOC551130/LOC100577393/LOC412274/LOC413834/LOC411678/LOC410785/LOC410129	36	Worker-48h_vs_Drone-48h
GO:0051241	BP	GO:0051241	negative regulation of multicellular organismal process	30/381	155/4987	1.33e-06	3.68e-05	2.87e-05	LOC552030/LOC410642/LOC100577019/LOC409711/LOC100577697/LOC412853/LOC409348/LOC411296/LOC413385/LOC412471/LOC409849/nanos/InR-2/LOC413289/LOC725117/LOC102656465/LOC726709/Ecr/Kr-h1/LOC409049/LOC409065/LOC727399/LOC413440/LOC410009/LOC725591/LOC408775/LOC100577393/LOC413433/LOC411678/LOC412663	30	Worker-48h_vs_Drone-48h
GO:0040007	BP	GO:0040007	growth	51/381	341/4987	1.38e-06	3.77e-05	2.94e-05	LOC410151/LOC107965828/LOC100576163/LOC409711/LOC413558/LOC725776/LOC412853/LOC102654533/Nipped-B/LOC726929/LOC552705/LOC409348/LOC411296/LOC409611/LOC408664/LOC412866/LOC413569/LOC410717/LOC408337/LOC409849/nanos/LOC411729/LOC413334/InR-2/LOC413289/LOC551848/LOC102656465/LOC410109/LOC410637/LOC413242/LOC411173/Ecr/LOC409065/LOC408298/LOC408826/LOC413440/Usp/LOC726993/LOC413994/LOC410009/LOC72559…	51	Worker-48h_vs_Drone-48h
GO:0061564	BP	GO:0061564	axon development	43/381	268/4987	1.54e-06	4.15e-05	3.23e-05	LOC410658/LOC410334/LOC410373/LOC409711/LOC413558/Hex70c/LOC102655131/LOC412853/LOC412739/LOC725541/LOC724319/LOC726929/LOC409611/LOC726770/LOC413569/LOC411238/LOC412471/LOC409849/InR-2/LOC100577456/LOC724269/LOC413289/LOC551848/LOC724613/LOC726723/LOC410637/LOC100576449/LOC408826/LOC412243/LOC408716/LOC725118/Dsx/LOC552265/LOC726370/LOC412274/LOC102655706/LOC411744/LOC725294/LOC408960/LOC412663/…	43	Worker-48h_vs_Drone-48h
GO:0048749	BP	GO:0048749	compound eye development	45/381	287/4987	1.67e-06	4.42e-05	3.45e-05	LOC102654776/LOC552030/LOC408306/LOC551736/LOC408727/LOC411079/LOC100577697/LOC726761/LOC102655131/LOC410758/LOC725532/LOC724319/LOC726929/LOC552079/LOC413385/LOC408664/LOC413569/LOC409753/LOC411238/LOC413377/LOC412471/LOC726228/LOC413289/LOC100576169/LOC551848/LOC724613/LOC725117/LOC726723/LOC726709/LOC100577751/LOC100577692/Kr-h1/LOC412243/LOC412092/LOC413440/LOC410009/LOC411276/LOC725591/LOC10…	45	Worker-48h_vs_Drone-48h
GO:0051254	BP	GO:0051254	positive regulation of RNA metabolic process	48/381	315/4987	1.7e-06	4.45e-05	3.47e-05	LOC410151/LOC100576912/LOC102654776/LOC726179/LOC552030/LOC410642/LOC410334/LOC411250/LOC410499/LOC410643/LOC410399/LOC412863/LOC411079/LOC725776/LOC726761/LOC413946/LOC102654533/LOC410174/LOC408763/Nipped-B/LOC100576700/LOC411296/LOC552079/Hb/LOC411238/LOC409337/LOC410951/LOC413289/LOC725220/LOC552062/LOC410637/LOC100577751/Ecr/LOC408298/LOC725671/LOC552100/Usp/LOC408716/LOC411276/LOC725389/Dsx/…	48	Worker-48h_vs_Drone-48h
GO:00076102	BP	GO:0007610	behavior	55/381	383/4987	1.91e-06	4.94e-05	3.85e-05	LOC411200/TyHyd/Hiscl1/LOC410642/LOC411646/LOC100577019/LOC724389/LOC100576163/LOC413558/LOC724607/LOC100577697/LOC408302/LOC413946/LOC408462/LOC412818/LOC410758/LOC100576130/Nipped-B/LOC408693/LOC724602/LOC724704/brp/LOC409849/LOC409361/LOC413334/LOC410951/InR-2/LOC413289/LOC100576169/LOC408543/LOC102655661/LOC552062/LOC411011/Ecr/LOC100577692/Y-y/LOC409065/LOC408298/LOC552206/LOC727399/LOC55210…	55	Worker-48h_vs_Drone-48h
GO:0045935	BP	GO:0045935	positive regulation of nucleobase-containing compound metabolic process	49/381	327/4987	2.16e-06	5.52e-05	4.3e-05	LOC410151/LOC100576912/LOC102654776/LOC726179/LOC552030/LOC410642/LOC410334/LOC411250/LOC410499/LOC410643/LOC410399/LOC412863/LOC411079/LOC725776/LOC726761/LOC413946/LOC102654533/LOC410174/LOC408763/Nipped-B/LOC100576700/LOC411296/LOC552079/Hb/LOC411238/LOC409337/LOC410951/LOC413289/LOC725220/LOC552062/LOC410637/LOC100577751/Ecr/LOC408298/LOC725671/LOC552100/Usp/LOC408716/LOC411276/LOC725389/Dsx/…	49	Worker-48h_vs_Drone-48h
GO:0010629	BP	GO:0010629	negative regulation of gene expression	54/381	375/4987	2.2e-06	5.55e-05	4.33e-05	LOC552030/LOC411646/LOC725754/LOC410399/LOC408727/LOC100577697/LOC725776/LOC725190/LOC102655131/LOC412853/LOC102654533/LOC408295/LOC551272/LOC408276/LOC411296/Hb/LOC412866/LOC724704/LOC412471/nanos/LOC725504/LOC724535/LOC410951/LOC413289/LOC725220/LOC100576817/LOC409780/LOC102655661/LOC552062/LOC100577280/LOC100577751/Ecr/LOC100577692/LOC409049/LOC409065/LOC408298/LOC552206/LOC727399/LOC408826/LO…	54	Worker-48h_vs_Drone-48h
GO:0010557	BP	GO:0010557	positive regulation of macromolecule biosynthetic process	48/381	319/4987	2.46e-06	6.13e-05	4.78e-05	LOC410151/LOC100576912/LOC102654776/LOC726179/LOC552030/LOC410642/LOC410334/LOC411250/LOC410499/LOC410643/LOC410399/LOC412863/LOC411079/LOC725776/LOC726761/LOC413946/LOC102654533/LOC410174/LOC408763/Nipped-B/LOC100576700/LOC411296/LOC552079/Hb/LOC724704/LOC411238/LOC409337/LOC410951/LOC413289/LOC725220/LOC410637/LOC100577751/Ecr/LOC408298/LOC725671/LOC552100/Usp/LOC408716/LOC411276/LOC725389/Dsx/…	48	Worker-48h_vs_Drone-48h
GO:0051093	BP	GO:0051093	negative regulation of developmental process	30/381	160/4987	2.67e-06	6.57e-05	5.12e-05	LOC552030/LOC410642/LOC410334/LOC409711/LOC100577697/LOC412853/LOC409348/LOC411296/LOC413385/LOC412471/LOC409849/nanos/InR-2/LOC413289/LOC725117/LOC102656465/LOC726709/Ecr/Kr-h1/LOC409065/LOC727399/LOC413440/Usp/LOC410009/LOC725591/LOC408775/LOC100577393/LOC413433/LOC411678/LOC412663	30	Worker-48h_vs_Drone-48h
GO:0051674	BP	GO:0051674	localization of cell	40/381	248/4987	3.22e-06	7.83e-05	6.1e-05	LOC726302/LOC410642/LOC410643/LOC410107/LOC100577697/LOC412739/LOC551272/LOC724319/LOC724830/LOC726929/LOC409611/LOC410178/Hb/LOC724704/LOC413569/LOC410717/nanos/LOC413289/LOC100576169/LOC726723/LOC410637/LOC726727/LOC413242/Ecr/LOC409049/LOC408298/LOC727399/LOC412092/LOC113218545/LOC413440/Usp/LOC408716/LOC412475/LOC408666/LOC100577393/LOC102655706/LOC408960/LOC411678/LOC551898/LOC725878	40	Worker-48h_vs_Drone-48h
GO:0048638	BP	GO:0048638	regulation of developmental growth	31/381	171/4987	3.8e-06	9.14e-05	7.13e-05	LOC100576163/LOC409711/LOC413558/LOC725776/LOC412853/LOC411296/LOC409611/LOC408664/LOC413569/LOC408337/LOC409849/nanos/InR-2/LOC551848/LOC102656465/LOC413242/LOC411173/LOC409065/LOC408298/LOC413440/Usp/LOC726993/LOC413994/LOC410009/LOC725591/LOC408775/LOC411744/LOC413433/LOC411678/LOC412663/LOC410785	31	Worker-48h_vs_Drone-48h
GO:0010628	BP	GO:0010628	positive regulation of gene expression	51/381	353/4987	3.96e-06	9.42e-05	7.34e-05	LOC410151/LOC100576912/LOC102654776/LOC726179/LOC552030/LOC410642/LOC410334/LOC411250/LOC410499/LOC410643/LOC410399/LOC412863/LOC411079/LOC725776/LOC726761/LOC413946/LOC102655131/LOC102654533/LOC410174/LOC408763/Nipped-B/LOC100576700/LOC411296/LOC552079/Hb/LOC408664/LOC724704/LOC411238/LOC409337/LOC410951/LOC413289/LOC725220/LOC410637/LOC100577751/Ecr/LOC408298/LOC725671/LOC552100/Usp/LOC408716/L…	51	Worker-48h_vs_Drone-48h
GO:0048589	BP	GO:0048589	developmental growth	42/381	271/4987	5.18e-06	0.000121694	9.49e-05	LOC410151/LOC107965828/LOC100576163/LOC409711/LOC413558/LOC725776/LOC412853/LOC102654533/LOC726929/LOC552705/LOC411296/LOC409611/LOC408664/LOC413569/LOC410717/LOC408337/LOC409849/nanos/LOC411729/InR-2/LOC413289/LOC551848/LOC102656465/LOC410637/LOC413242/LOC411173/LOC409065/LOC408298/LOC408826/LOC413440/Usp/LOC726993/LOC413994/LOC410009/LOC725591/LOC408775/LOC411744/LOC413433/LOC411678/LOC412663/L…	42	Worker-48h_vs_Drone-48h
GO:0050767	BP	GO:0050767	regulation of neurogenesis	31/381	175/4987	6.27e-06	0.000145595	0.000113519	LOC410334/LOC413558/LOC100577697/LOC725776/LOC726761/LOC412853/LOC724319/LOC409348/LOC552079/LOC413385/LOC409611/LOC413569/LOC409753/LOC409849/InR-2/LOC413289/LOC551848/LOC724613/LOC725117/LOC726723/Ecr/LOC100577692/Kr-h1/LOC409065/LOC727399/LOC413440/LOC551130/LOC412274/LOC413834/LOC411678/LOC410785	31	Worker-48h_vs_Drone-48h
GO:0014017	BP	GO:0014017	neuroblast fate commitment	9/381	20/4987	6.36e-06	0.000145793	0.000113673	LOC410643/LOC412853/LOC409611/Hb/LOC413289/LOC727399/LOC725671/LOC412243/LOC724997	9	Worker-48h_vs_Drone-48h
GO:0007443	BP	GO:0007443	Malpighian tubule morphogenesis	11/381	30/4987	6.49e-06	0.000145793	0.000113673	LOC552030/LOC410107/LOC100577697/LOC411296/LOC412471/LOC413289/Ecr/LOC412092/LOC725591/LOC408666/LOC100577393	11	Worker-48h_vs_Drone-48h
GO:0061333	BP	GO:0061333	renal tubule morphogenesis	11/381	30/4987	6.49e-06	0.000145793	0.000113673	LOC552030/LOC410107/LOC100577697/LOC411296/LOC412471/LOC413289/Ecr/LOC412092/LOC725591/LOC408666/LOC100577393	11	Worker-48h_vs_Drone-48h
GO:00074001	BP	GO:0007400	neuroblast fate determination	8/381	16/4987	8.05e-06	0.000178847	0.000139445	LOC410643/LOC412853/LOC409611/Hb/LOC413289/LOC727399/LOC725671/LOC412243	8	Worker-48h_vs_Drone-48h
GO:0007552	BP	GO:0007552	metamorphosis	51/381	362/4987	8.32e-06	0.00018291	0.000142613	LOC100577752/LOC552030/LOC726252/LOC107965828/LOC410399/LOC412863/LOC413558/LOC100577697/LOC408358/LOC102654533/LOC551272/LOC408276/LOC726929/LOC409348/LOC411296/LOC552079/LOC408664/LOC409753/LOC411238/LOC410717/LOC409849/LOC410951/LOC413289/LOC100576279/LOC102656465/LOC102655661/LOC100577751/LOC411011/LOC413242/Ecr/Kr-h1/LOC100576449/LOC408826/LOC411986/LOC412243/LOC412092/LOC552100/LOC113218545…	51	Worker-48h_vs_Drone-48h
GO:0042330	BP	GO:0042330	taxis	41/381	267/4987	8.56e-06	0.000186052	0.000145063	TyHyd/Hiscl1/LOC410658/LOC410334/LOC413558/Hex70c/LOC102655131/LOC412853/LOC412739/LOC725541/LOC724319/LOC726929/LOC413793/LOC409611/LOC726770/LOC408664/LOC413569/LOC411238/LOC412471/LOC409849/InR-2/LOC724269/LOC413289/LOC551848/LOC726723/sGC-alpha1/LOC100576449/LOC408826/LOC412243/LOC413071/LOC408716/LOC725118/Dsx/LOC552265/LOC412274/LOC102655706/LOC411744/LOC725294/LOC408960/LOC412663/LOC410785	41	Worker-48h_vs_Drone-48h
GO:0014016	BP	GO:0014016	neuroblast differentiation	11/381	31/4987	9.38e-06	0.000197666	0.000154118	LOC725754/LOC410643/LOC412853/LOC409611/Hb/LOC413289/LOC100577692/LOC727399/LOC725671/LOC412243/LOC724997	11	Worker-48h_vs_Drone-48h
GO:0009891	BP	GO:0009891	positive regulation of biosynthetic process	49/381	344/4987	9.38e-06	0.000197666	0.000154118	LOC410151/LOC100576912/LOC102654776/LOC726179/LOC552030/LOC410642/LOC410334/LOC411250/LOC410499/LOC410643/LOC410399/LOC412863/LOC411079/LOC725776/LOC726761/LOC413946/LOC102654533/LOC410174/LOC408763/Nipped-B/LOC100576700/LOC411296/LOC552079/Hb/LOC724704/LOC411238/LOC409337/LOC410951/LOC413289/LOC725220/LOC410637/LOC100577751/Ecr/LOC408298/LOC725671/LOC552100/Usp/LOC408716/LOC411276/LOC725389/Dsx/…	49	Worker-48h_vs_Drone-48h
GO:0031328	BP	GO:0031328	positive regulation of cellular biosynthetic process	49/381	344/4987	9.38e-06	0.000197666	0.000154118	LOC410151/LOC100576912/LOC102654776/LOC726179/LOC552030/LOC410642/LOC410334/LOC411250/LOC410499/LOC410643/LOC410399/LOC412863/LOC411079/LOC725776/LOC726761/LOC413946/LOC102654533/LOC410174/LOC408763/Nipped-B/LOC100576700/LOC411296/LOC552079/Hb/LOC724704/LOC411238/LOC409337/LOC410951/LOC413289/LOC725220/LOC410637/LOC100577751/Ecr/LOC408298/LOC725671/LOC552100/Usp/LOC408716/LOC411276/LOC725389/Dsx/…	49	Worker-48h_vs_Drone-48h
GO:0007350	BP	GO:0007350	blastoderm segmentation	29/381	162/4987	1.02e-05	0.000212897	0.000165993	LOC410642/LOC410334/LOC410499/LOC410399/LOC102654533/LOC726929/LOC409348/LOC552079/Hb/LOC411238/LOC410717/nanos/LOC413289/LOC100576169/LOC551848/LOC725117/LOC726709/LOC552062/LOC725603/LOC413242/LOC411173/LOC408298/LOC408826/LOC411373/LOC410035/LOC412475/LOC100577393/LOC413834/LOC107964061	29	Worker-48h_vs_Drone-48h
GO:0007167	BP	GO:0007167	enzyme-linked receptor protein signaling pathway	32/381	188/4987	1.05e-05	0.000217691	0.000169732	LOC552030/LOC100577697/LOC413638/LOC726929/LOC409348/LOC552079/LOC413385/LOC726770/Hb/LOC412866/LOC409512/LOC413377/LOC412471/LOC409849/LOC413334/LOC552187/LOC726228/InR-2/LOC725117/LOC408577/LOC413242/LOC411173/LOC408298/LOC412243/LOC113218545/LOC410890/LOC726993/LOC410035/LOC408666/LOC100577393/LOC412260/LOC411213	32	Worker-48h_vs_Drone-48h
GO:1902679	BP	GO:1902679	negative regulation of RNA biosynthetic process	36/381	224/4987	1.12e-05	0.000226511	0.000176608	LOC552030/LOC725754/LOC410399/LOC725776/LOC725190/LOC408910/LOC102655131/LOC102654533/LOC408295/LOC551272/LOC411296/Hb/nanos/LOC725504/LOC724535/LOC413289/LOC725220/LOC100576817/LOC102655661/LOC552062/LOC100577280/LOC100577751/Ecr/LOC100577692/LOC409049/LOC408298/LOC725671/LOC411986/LOC552100/LOC408894/Usp/Dsx/LOC412475/LOC411315/LOC409470/LOC552076	36	Worker-48h_vs_Drone-48h
GO:1903507	BP	GO:1903507	negative regulation of nucleic acid-templated transcription	36/381	224/4987	1.12e-05	0.000226511	0.000176608	LOC552030/LOC725754/LOC410399/LOC725776/LOC725190/LOC408910/LOC102655131/LOC102654533/LOC408295/LOC551272/LOC411296/Hb/nanos/LOC725504/LOC724535/LOC413289/LOC725220/LOC100576817/LOC102655661/LOC552062/LOC100577280/LOC100577751/Ecr/LOC100577692/LOC409049/LOC408298/LOC725671/LOC411986/LOC552100/LOC408894/Usp/Dsx/LOC412475/LOC411315/LOC409470/LOC552076	36	Worker-48h_vs_Drone-48h
GO:0009886	BP	GO:0009886	post-embryonic animal morphogenesis	50/381	357/4987	1.22e-05	0.000242955	0.000189429	LOC100577752/LOC552030/LOC726252/LOC410399/LOC412863/LOC413558/LOC100577697/LOC408358/LOC102654533/LOC551272/LOC408276/LOC726929/LOC409348/LOC411296/LOC552079/LOC408664/LOC409753/LOC411238/LOC410717/LOC408337/LOC409849/LOC410951/LOC413289/LOC100576279/LOC102656465/LOC102655661/LOC100577751/LOC411011/LOC413242/Ecr/LOC100576449/LOC408826/LOC411986/LOC412243/LOC412092/LOC552100/LOC113218545/LOC72699…	50	Worker-48h_vs_Drone-48h
GO:0009880	BP	GO:0009880	embryonic pattern specification	30/381	172/4987	1.22e-05	0.000242955	0.000189429	LOC410642/LOC410334/LOC410499/LOC410399/LOC102654533/LOC726929/LOC409348/LOC552079/Hb/LOC411238/LOC410717/nanos/LOC413289/LOC100576169/LOC551848/LOC725117/LOC726709/LOC552062/LOC725603/LOC413242/LOC411173/LOC100576449/LOC408298/LOC408826/LOC411373/LOC410035/LOC412475/LOC100577393/LOC413834/LOC107964061	30	Worker-48h_vs_Drone-48h
GO:0045892	BP	GO:0045892	negative regulation of DNA-templated transcription	35/381	216/4987	1.24e-05	0.000243756	0.000190054	LOC552030/LOC725754/LOC410399/LOC725776/LOC725190/LOC102655131/LOC102654533/LOC408295/LOC551272/LOC411296/Hb/nanos/LOC725504/LOC724535/LOC413289/LOC725220/LOC100576817/LOC102655661/LOC552062/LOC100577280/LOC100577751/Ecr/LOC100577692/LOC409049/LOC408298/LOC725671/LOC411986/LOC552100/LOC408894/Usp/Dsx/LOC412475/LOC411315/LOC409470/LOC552076	35	Worker-48h_vs_Drone-48h
GO:0051253	BP	GO:0051253	negative regulation of RNA metabolic process	37/381	235/4987	1.36e-05	0.000264756	0.000206428	LOC552030/LOC725754/LOC410399/LOC725776/LOC725190/LOC408910/LOC102655131/LOC102654533/LOC408295/LOC551272/LOC411296/Hb/nanos/LOC725504/LOC724535/LOC413289/LOC725220/LOC100576817/LOC102655661/LOC552062/LOC100577280/LOC100577751/Ecr/LOC100577692/LOC409049/LOC409065/LOC408298/LOC725671/LOC411986/LOC552100/LOC408894/Usp/Dsx/LOC412475/LOC411315/LOC409470/LOC552076	37	Worker-48h_vs_Drone-48h
GO:0006935	BP	GO:0006935	chemotaxis	36/381	226/4987	1.37e-05	0.000264756	0.000206428	LOC410658/LOC410334/LOC413558/Hex70c/LOC102655131/LOC412853/LOC412739/LOC725541/LOC724319/LOC726929/LOC413793/LOC409611/LOC726770/LOC413569/LOC411238/LOC412471/LOC409849/InR-2/LOC724269/LOC413289/LOC551848/LOC726723/LOC100576449/LOC408826/LOC412243/LOC408716/LOC725118/Dsx/LOC552265/LOC412274/LOC102655706/LOC411744/LOC725294/LOC408960/LOC412663/LOC410785	36	Worker-48h_vs_Drone-48h
GO:0042127	BP	GO:0042127	regulation of cell population proliferation	30/381	174/4987	1.55e-05	0.00029536	0.000230289	LOC552030/LOC410334/LOC412863/LOC724607/LOC411079/LOC100577697/LOC412853/LOC102654533/LOC726929/LOC409348/LOC552079/InR-2/LOC413289/LOC100576169/LOC408577/Ecr/LOC100577692/LOC409049/LOC727399/LOC725981/LOC113218545/LOC413440/LOC410009/LOC725591/LOC408666/LOC100577393/LOC551259/LOC413834/LOC411315/LOC411678	30	Worker-48h_vs_Drone-48h
GO:0007517	BP	GO:0007517	muscle organ development	18/381	78/4987	1.56e-05	0.00029536	0.000230289	LOC724120/LOC726302/LOC410642/LOC551736/LOC410643/LOC413946/LOC410758/LOC551272/LOC409611/LOC725504/LOC413289/LOC409856/LOC726709/LOC408826/LOC113218545/LOC100577393/LOC551259/LOC725878	18	Worker-48h_vs_Drone-48h
GO:0051960	BP	GO:0051960	regulation of nervous system development	39/381	255/4987	1.59e-05	0.00029764	0.000232067	LOC410334/LOC409711/LOC413558/LOC100577697/LOC725776/LOC726761/LOC412853/LOC724319/LOC409348/LOC552079/LOC413385/LOC409611/LOC413569/LOC409753/LOC409849/nanos/InR-2/LOC413289/LOC551848/LOC724613/LOC725117/LOC726723/LOC102656465/Ecr/LOC100577692/Kr-h1/LOC409065/LOC408298/LOC727399/LOC413440/LOC413994/LOC551130/LOC408775/LOC412274/LOC411744/LOC413834/LOC411678/LOC412663/LOC410785	39	Worker-48h_vs_Drone-48h
GO:0010558	BP	GO:0010558	negative regulation of macromolecule biosynthetic process	41/381	274/4987	1.63e-05	0.000303592	0.000236708	LOC552030/LOC725754/LOC410399/LOC725776/LOC725190/LOC408910/LOC102655131/LOC412853/LOC102654533/LOC408295/LOC551272/LOC411296/Hb/LOC724704/nanos/LOC725504/LOC724535/LOC410951/LOC413289/LOC725220/LOC100576817/LOC409780/LOC102655661/LOC552062/LOC100577280/LOC100577751/Ecr/LOC100577692/LOC409049/LOC408298/LOC725981/LOC725671/LOC411986/LOC552100/LOC408894/Usp/Dsx/LOC412475/LOC411315/LOC409470/LOC5520…	41	Worker-48h_vs_Drone-48h
GO:0010605	BP	GO:0010605	negative regulation of macromolecule metabolic process	62/381	482/4987	1.65e-05	0.000304146	0.000237139	LOC100577752/LOC552030/LOC411646/LOC725754/LOC410399/LOC408727/LOC412863/LOC100577697/LOC725776/LOC725190/LOC408910/LOC102655131/LOC412853/LOC102654533/LOC408295/LOC551272/LOC408276/LOC726929/LOC409348/LOC411296/Hb/LOC412866/LOC724704/LOC412471/nanos/LOC725504/LOC724535/LOC410951/LOC552187/LOC413289/LOC725220/LOC100576817/LOC409780/LOC102655661/LOC552062/LOC100577280/LOC100577751/Ecr/LOC100577692…	62	Worker-48h_vs_Drone-48h
GO:2000113	BP	GO:2000113	negative regulation of cellular macromolecule biosynthetic process	40/381	266/4987	1.85e-05	0.000338095	0.000263609	LOC552030/LOC725754/LOC410399/LOC725776/LOC725190/LOC102655131/LOC412853/LOC102654533/LOC408295/LOC551272/LOC411296/Hb/LOC724704/nanos/LOC725504/LOC724535/LOC410951/LOC413289/LOC725220/LOC100576817/LOC409780/LOC102655661/LOC552062/LOC100577280/LOC100577751/Ecr/LOC100577692/LOC409049/LOC408298/LOC725981/LOC725671/LOC411986/LOC552100/LOC408894/Usp/Dsx/LOC412475/LOC411315/LOC409470/LOC552076	40	Worker-48h_vs_Drone-48h
GO:0008284	BP	GO:0008284	positive regulation of cell population proliferation	14/381	52/4987	2.19e-05	0.000395934	0.000308705	LOC410334/LOC100577697/LOC552079/InR-2/LOC413289/LOC100576169/LOC100577692/LOC725981/LOC113218545/LOC725591/LOC408666/LOC100577393/LOC413834/LOC411315	14	Worker-48h_vs_Drone-48h
GO:0007427	BP	GO:0007427	epithelial cell migration, open tracheal system	10/381	28/4987	2.26e-05	0.000405818	0.000316412	TyHyd/LOC726302/LOC410107/LOC412739/LOC726929/Hb/LOC413242/LOC100576449/LOC412475/LOC408960	10	Worker-48h_vs_Drone-48h
GO:0035282	BP	GO:0035282	segmentation	32/381	195/4987	2.29e-05	0.00040622	0.000316725	LOC410642/LOC410334/LOC410499/LOC410399/LOC412853/LOC102654533/LOC726929/LOC409348/LOC552079/Hb/LOC411238/LOC410717/nanos/LOC413289/LOC100576169/LOC551848/LOC725117/LOC726709/LOC552062/LOC725603/LOC413242/LOC411173/LOC408298/LOC408826/LOC412243/LOC552100/LOC411373/LOC410035/LOC412475/LOC100577393/LOC413834/LOC107964061	32	Worker-48h_vs_Drone-48h
GO:0002064	BP	GO:0002064	epithelial cell development	38/381	250/4987	2.37e-05	0.000413998	0.00032279	LOC411079/LOC100577697/LOC413946/LOC551272/LOC724830/LOC726929/LOC409611/LOC410975/LOC410178/LOC413569/LOC410717/LOC724535/InR-2/LOC413289/LOC100576169/LOC725117/LOC102656465/LOC410637/LOC726727/LOC725603/LOC411173/Ecr/LOC100576449/LOC552206/LOC413256/LOC412092/LOC113218545/LOC413440/Usp/LOC725591/LOC408775/LOC408666/LOC725760/LOC100577393/LOC413834/LOC413433/LOC411678/LOC551898	38	Worker-48h_vs_Drone-48h
GO:0045934	BP	GO:0045934	negative regulation of nucleobase-containing compound metabolic process	38/381	250/4987	2.37e-05	0.000413998	0.00032279	LOC552030/LOC725754/LOC410399/LOC725776/LOC725190/LOC408910/LOC102655131/LOC102654533/LOC408295/LOC551272/LOC411296/Hb/nanos/LOC725504/LOC724535/LOC413289/LOC725220/LOC100576817/LOC102655661/LOC552062/LOC100577280/LOC100577751/Ecr/LOC100577692/LOC409049/LOC409065/LOC408298/LOC725981/LOC725671/LOC411986/LOC552100/LOC408894/Usp/Dsx/LOC412475/LOC411315/LOC409470/LOC552076	38	Worker-48h_vs_Drone-48h
GO:0048707	BP	GO:0048707	instar larval or pupal morphogenesis	48/381	347/4987	2.59e-05	0.000449215	0.000350248	LOC100577752/LOC552030/LOC726252/LOC410399/LOC412863/LOC413558/LOC100577697/LOC408358/LOC102654533/LOC551272/LOC408276/LOC726929/LOC409348/LOC411296/LOC552079/LOC408664/LOC409753/LOC411238/LOC410717/LOC409849/LOC410951/LOC413289/LOC100576279/LOC102656465/LOC102655661/LOC100577751/LOC411011/LOC413242/Ecr/LOC100576449/LOC408826/LOC411986/LOC412243/LOC412092/LOC552100/LOC113218545/LOC726993/LOC41000…	48	Worker-48h_vs_Drone-48h
GO:0009890	BP	GO:0009890	negative regulation of biosynthetic process	41/381	280/4987	2.77e-05	0.000472412	0.000368334	LOC552030/LOC725754/LOC410399/LOC725776/LOC725190/LOC408910/LOC102655131/LOC412853/LOC102654533/LOC408295/LOC551272/LOC411296/Hb/LOC724704/nanos/LOC725504/LOC724535/LOC410951/LOC413289/LOC725220/LOC100576817/LOC409780/LOC102655661/LOC552062/LOC100577280/LOC100577751/Ecr/LOC100577692/LOC409049/LOC408298/LOC725981/LOC725671/LOC411986/LOC552100/LOC408894/Usp/Dsx/LOC412475/LOC411315/LOC409470/LOC5520…	41	Worker-48h_vs_Drone-48h
GO:0031327	BP	GO:0031327	negative regulation of cellular biosynthetic process	41/381	280/4987	2.77e-05	0.000472412	0.000368334	LOC552030/LOC725754/LOC410399/LOC725776/LOC725190/LOC408910/LOC102655131/LOC412853/LOC102654533/LOC408295/LOC551272/LOC411296/Hb/LOC724704/nanos/LOC725504/LOC724535/LOC410951/LOC413289/LOC725220/LOC100576817/LOC409780/LOC102655661/LOC552062/LOC100577280/LOC100577751/Ecr/LOC100577692/LOC409049/LOC408298/LOC725981/LOC725671/LOC411986/LOC552100/LOC408894/Usp/Dsx/LOC412475/LOC411315/LOC409470/LOC5520…	41	Worker-48h_vs_Drone-48h
GO:0097485	BP	GO:0097485	neuron projection guidance	34/381	215/4987	2.82e-05	0.000475816	0.000370988	LOC410658/LOC410334/LOC413558/Hex70c/LOC102655131/LOC412853/LOC412739/LOC725541/LOC724319/LOC413793/LOC409611/LOC726770/LOC413569/LOC411238/LOC412471/LOC409849/InR-2/LOC413289/LOC551848/LOC726723/LOC100576449/LOC408826/LOC412243/LOC408716/LOC725118/Dsx/LOC552265/LOC412274/LOC102655706/LOC411744/LOC725294/LOC408960/LOC412663/LOC410785	34	Worker-48h_vs_Drone-48h
GO:0002165	BP	GO:0002165	instar larval or pupal development	55/381	419/4987	2.98e-05	0.000499304	0.000389302	LOC100576912/LOC100577752/LOC552030/LOC726252/LOC107965828/LOC410399/LOC412863/LOC413558/LOC100577697/LOC408358/LOC102654533/LOC408295/LOC551272/LOC408276/LOC726929/LOC409348/LOC411296/LOC552079/LOC408664/LOC409753/LOC411238/LOC410717/LOC408337/LOC409849/LOC410951/LOC413289/LOC100576279/LOC102656465/LOC102655661/LOC100577751/LOC411011/LOC413242/Ecr/LOC100576449/LOC408826/LOC411986/LOC412243/LOC41…	55	Worker-48h_vs_Drone-48h
GO:0001742	BP	GO:0001742	oenocyte differentiation	6/381	10/4987	3.08e-05	0.000512603	0.000399671	LOC410643/LOC100577697/LOC408763/LOC552079/LOC100577393/LOC725878	6	Worker-48h_vs_Drone-48h
GO:0007169	BP	GO:0007169	transmembrane receptor protein tyrosine kinase signaling pathway	25/381	138/4987	3.43e-05	0.000561003	0.000437408	LOC100577697/LOC413638/LOC726929/LOC413385/Hb/LOC409512/LOC413377/LOC409849/LOC413334/LOC552187/LOC726228/InR-2/LOC725117/LOC408577/LOC413242/LOC411173/LOC408298/LOC412243/LOC113218545/LOC726993/LOC410035/LOC408666/LOC100577393/LOC412260/LOC411213	25	Worker-48h_vs_Drone-48h
GO:0007622	BP	GO:0007622	rhythmic behavior	17/381	75/4987	3.45e-05	0.000561003	0.000437408	LOC411200/LOC411646/LOC100577019/LOC413558/LOC413946/LOC408462/LOC100576130/Nipped-B/LOC409361/InR-2/LOC100576169/Ecr/LOC727399/LOC413994/Ac3/LOC113218809/LOC412260	17	Worker-48h_vs_Drone-48h
GO:0007411	BP	GO:0007411	axon guidance	33/381	208/4987	3.47e-05	0.000561003	0.000437408	LOC410658/LOC410334/LOC413558/Hex70c/LOC102655131/LOC412853/LOC412739/LOC725541/LOC724319/LOC409611/LOC726770/LOC413569/LOC411238/LOC412471/LOC409849/InR-2/LOC413289/LOC551848/LOC726723/LOC100576449/LOC408826/LOC412243/LOC408716/LOC725118/Dsx/LOC552265/LOC412274/LOC102655706/LOC411744/LOC725294/LOC408960/LOC412663/LOC410785	33	Worker-48h_vs_Drone-48h
GO:0040012	BP	GO:0040012	regulation of locomotion	14/381	54/4987	3.49e-05	0.000561003	0.000437408	TyHyd/LOC413558/LOC412739/LOC724319/LOC726929/LOC413569/LOC100576169/LOC551848/LOC726727/LOC100576449/LOC409049/LOC413309/LOC408960/LOC410785	14	Worker-48h_vs_Drone-48h
GO:0045595	BP	GO:0045595	regulation of cell differentiation	41/381	283/4987	3.58e-05	0.000572216	0.000446151	LOC410642/LOC410334/LOC413558/LOC100577697/LOC725776/LOC726761/LOC412853/LOC102654533/LOC408763/LOC724319/LOC409348/LOC552079/LOC413385/LOC409611/LOC413569/LOC409753/LOC410717/LOC409849/InR-2/LOC413289/LOC551848/LOC724613/LOC725117/LOC726723/LOC409780/LOC726709/Ecr/LOC100577692/Kr-h1/LOC409065/LOC727399/LOC412092/LOC113218545/LOC413440/Usp/LOC551130/LOC100577393/LOC412274/LOC413834/LOC411678/LOC4…	41	Worker-48h_vs_Drone-48h
GO:0009954	BP	GO:0009954	proximal/distal pattern formation	8/381	19/4987	3.85e-05	0.000610056	0.000475654	LOC726929/LOC552079/LOC413289/LOC100577751/LOC412243/LOC113218545/Dll/LOC100577393	8	Worker-48h_vs_Drone-48h
GO:00072681	BP	GO:0007268	chemical synaptic transmission	32/381	201/4987	4.26e-05	0.000660381	0.000514891	LOC100578862/LOC113219241/LOC409957/Hiscl1/LOC408959/LOC412011/LOC408653/LOC725891/LOC100577019/LOC408302/LOC725541/LOC409348/LOC409137/brp/LOC408337/LOC409849/LOC726228/NLG-4/LOC411011/LOC724299/LOC409065/LOC408298/LOC408826/LOC411373/LOC412961/LOC413994/LOC408775/LOC552142/LOC408354/LOC409795/nAChRa8/LOC411744	32	Worker-48h_vs_Drone-48h
GO:00989161	BP	GO:0098916	anterograde trans-synaptic signaling	32/381	201/4987	4.26e-05	0.000660381	0.000514891	LOC100578862/LOC113219241/LOC409957/Hiscl1/LOC408959/LOC412011/LOC408653/LOC725891/LOC100577019/LOC408302/LOC725541/LOC409348/LOC409137/brp/LOC408337/LOC409849/LOC726228/NLG-4/LOC411011/LOC724299/LOC409065/LOC408298/LOC408826/LOC411373/LOC412961/LOC413994/LOC408775/LOC552142/LOC408354/LOC409795/nAChRa8/LOC411744	32	Worker-48h_vs_Drone-48h
GO:00995371	BP	GO:0099537	trans-synaptic signaling	32/381	201/4987	4.26e-05	0.000660381	0.000514891	LOC100578862/LOC113219241/LOC409957/Hiscl1/LOC408959/LOC412011/LOC408653/LOC725891/LOC100577019/LOC408302/LOC725541/LOC409348/LOC409137/brp/LOC408337/LOC409849/LOC726228/NLG-4/LOC411011/LOC724299/LOC409065/LOC408298/LOC408826/LOC411373/LOC412961/LOC413994/LOC408775/LOC552142/LOC408354/LOC409795/nAChRa8/LOC411744	32	Worker-48h_vs_Drone-48h
GO:0009791	BP	GO:0009791	post-embryonic development	60/381	477/4987	4.58e-05	0.000704428	0.000549235	LOC100576912/LOC100577752/LOC552030/LOC726252/LOC410334/LOC725754/LOC107965828/LOC551736/LOC410399/LOC412863/LOC413558/LOC100577697/LOC408358/LOC102654533/LOC408295/LOC551272/LOC408276/LOC726929/LOC409348/LOC411296/LOC552079/LOC408664/LOC409753/LOC411238/LOC410717/LOC408337/LOC409849/LOC410951/LOC413289/LOC100576279/LOC102656465/LOC726709/LOC102655661/LOC100577751/LOC411011/LOC413242/Ecr/LOC10057…	60	Worker-48h_vs_Drone-48h
GO:0009952	BP	GO:0009952	anterior/posterior pattern specification	24/381	132/4987	4.64e-05	0.000707528	0.000551652	LOC552030/LOC410642/LOC410499/LOC410643/LOC410399/LOC724830/LOC726929/LOC409348/Hb/LOC410717/nanos/LOC413289/LOC725117/LOC726709/LOC411173/Ecr/LOC100576449/LOC408298/LOC408826/LOC412092/LOC410035/LOC412475/LOC100577393/LOC413834	24	Worker-48h_vs_Drone-48h
GO:00995361	BP	GO:0099536	synaptic signaling	32/381	202/4987	4.72e-05	0.000714056	0.000556741	LOC100578862/LOC113219241/LOC409957/Hiscl1/LOC408959/LOC412011/LOC408653/LOC725891/LOC100577019/LOC408302/LOC725541/LOC409348/LOC409137/brp/LOC408337/LOC409849/LOC726228/NLG-4/LOC411011/LOC724299/LOC409065/LOC408298/LOC408826/LOC411373/LOC412961/LOC413994/LOC408775/LOC552142/LOC408354/LOC409795/nAChRa8/LOC411744	32	Worker-48h_vs_Drone-48h
GO:0007560	BP	GO:0007560	imaginal disc morphogenesis	43/381	306/4987	4.85e-05	0.000722974	0.000563695	LOC100577752/LOC552030/LOC726252/LOC410399/LOC413558/LOC100577697/LOC102654533/LOC551272/LOC726929/LOC409348/LOC552079/LOC408664/LOC409753/LOC411238/LOC410717/LOC409849/LOC410951/LOC413289/LOC100576279/LOC102656465/LOC102655661/LOC100577751/LOC411011/LOC413242/Ecr/LOC100576449/LOC408826/LOC411986/LOC412243/LOC412092/LOC552100/LOC113218545/LOC726993/LOC410009/LOC411276/LOC410035/Dll/LOC100577393/L…	43	Worker-48h_vs_Drone-48h
GO:0048563	BP	GO:0048563	post-embryonic animal organ morphogenesis	43/381	306/4987	4.85e-05	0.000722974	0.000563695	LOC100577752/LOC552030/LOC726252/LOC410399/LOC413558/LOC100577697/LOC102654533/LOC551272/LOC726929/LOC409348/LOC552079/LOC408664/LOC409753/LOC411238/LOC410717/LOC409849/LOC410951/LOC413289/LOC100576279/LOC102656465/LOC102655661/LOC100577751/LOC411011/LOC413242/Ecr/LOC100576449/LOC408826/LOC411986/LOC412243/LOC412092/LOC552100/LOC113218545/LOC726993/LOC410009/LOC411276/LOC410035/Dll/LOC100577393/L…	43	Worker-48h_vs_Drone-48h
GO:0002065	BP	GO:0002065	columnar/cuboidal epithelial cell differentiation	35/381	230/4987	4.93e-05	0.000727701	0.000567381	LOC410642/LOC100577697/LOC413946/LOC551272/LOC724830/LOC726929/LOC100576700/LOC411296/LOC409611/LOC410178/LOC413569/LOC410717/LOC724535/InR-2/LOC413289/LOC100576169/LOC725117/LOC410637/LOC726727/LOC725603/Ecr/LOC100576449/LOC552206/LOC412092/LOC113218545/LOC413440/Usp/LOC408775/LOC725389/LOC726370/LOC408666/LOC100577393/LOC413433/LOC411678/LOC551898	35	Worker-48h_vs_Drone-48h
GO:2000027	BP	GO:2000027	regulation of animal organ morphogenesis	17/381	77/4987	4.95e-05	0.000727701	0.000567381	LOC552030/LOC410642/LOC100577697/LOC726761/LOC550870/LOC552079/LOC413385/LOC410717/LOC412471/LOC413289/LOC551848/LOC725117/LOC100577692/Kr-h1/LOC551130/LOC100577393/LOC413834	17	Worker-48h_vs_Drone-48h
GO:0060284	BP	GO:0060284	regulation of cell development	34/381	221/4987	5.05e-05	0.000737345	0.0005749	LOC410334/LOC413558/LOC100577697/LOC725776/LOC726761/LOC412853/LOC724319/LOC409348/LOC552079/LOC413385/LOC409611/LOC413569/LOC409753/LOC410717/LOC409849/InR-2/LOC413289/LOC551848/LOC724613/LOC725117/LOC726723/LOC726709/Ecr/LOC100577692/Kr-h1/LOC409065/LOC727399/LOC413440/LOC551130/LOC100577393/LOC412274/LOC413834/LOC411678/LOC410785	34	Worker-48h_vs_Drone-48h
GO:0007435	BP	GO:0007435	salivary gland morphogenesis	16/381	70/4987	5.26e-05	0.000757714	0.000590781	LOC100576912/LOC412863/LOC410107/LOC408358/LOC102654533/LOC408276/LOC409348/LOC411296/LOC408337/Ecr/LOC412092/LOC411373/LOC725591/LOC408666/LOC552479/LOC102655706	16	Worker-48h_vs_Drone-48h
GO:0022612	BP	GO:0022612	gland morphogenesis	16/381	70/4987	5.26e-05	0.000757714	0.000590781	LOC100576912/LOC412863/LOC410107/LOC408358/LOC102654533/LOC408276/LOC409348/LOC411296/LOC408337/Ecr/LOC412092/LOC411373/LOC725591/LOC408666/LOC552479/LOC102655706	16	Worker-48h_vs_Drone-48h
GO:0007449	BP	GO:0007449	proximal/distal pattern formation, imaginal disc	7/381	15/4987	5.4e-05	0.000771522	0.000601547	LOC726929/LOC552079/LOC413289/LOC100577751/LOC113218545/Dll/LOC100577393	7	Worker-48h_vs_Drone-48h
GO:00017081	BP	GO:0001708	cell fate specification	15/381	63/4987	5.44e-05	0.000771522	0.000601547	LOC410642/LOC410643/LOC726761/LOC408763/LOC412739/LOC726929/LOC552079/LOC725504/LOC413289/LOC725117/LOC727399/LOC724997/LOC113218545/LOC100577393/LOC411678	15	Worker-48h_vs_Drone-48h
GO:0030334	BP	GO:0030334	regulation of cell migration	9/381	25/4987	5.47e-05	0.000771522	0.000601547	TyHyd/LOC412739/LOC726929/LOC100576169/LOC726727/LOC100576449/LOC409049/LOC413309/LOC408960	9	Worker-48h_vs_Drone-48h
GO:00074191	BP	GO:0007419	ventral cord development	10/381	31/4987	6.21e-05	0.000869386	0.00067785	LOC725754/LOC411079/LOC412739/LOC409611/Hb/LOC413289/LOC102656465/LOC727399/LOC725671/LOC411373	10	Worker-48h_vs_Drone-48h
GO:0010632	BP	GO:0010632	regulation of epithelial cell migration	6/381	11/4987	6.35e-05	0.000883032	0.00068849	TyHyd/LOC412739/LOC726929/LOC100576449/LOC409049/LOC408960	6	Worker-48h_vs_Drone-48h
GO:0035120	BP	GO:0035120	post-embryonic appendage morphogenesis	38/381	262/4987	6.86e-05	0.000947581	0.000738818	LOC552030/LOC726252/LOC410399/LOC413558/LOC100577697/LOC102654533/LOC551272/LOC726929/LOC552079/LOC408664/LOC409753/LOC411238/LOC410717/LOC410951/LOC413289/LOC102656465/LOC102655661/LOC100577751/LOC411011/LOC413242/Ecr/LOC100576449/LOC408826/LOC412243/LOC412092/LOC552100/LOC113218545/LOC726993/LOC410009/LOC411276/LOC410035/Dll/LOC100577393/LOC409470/LOC100578826/LOC408963/LOC107964061/LOC725878	38	Worker-48h_vs_Drone-48h
GO:0032879	BP	GO:0032879	regulation of localization	44/381	321/4987	7.24e-05	0.000993542	0.000774653	TyHyd/LOC409957/LOC410151/LOC408653/LOC725891/LOC410334/LOC411646/LOC100577019/LOC413558/LOC409933/LOC412853/LOC413134/LOC412739/LOC724319/LOC726929/LOC100576700/LOC409348/LOC413569/LOC410717/LOC409512/LOC408337/InR-2/LOC100576169/LOC551848/LOC408981/LOC726709/LOC726727/LOC100576449/LOC409049/LOC727399/LOC410890/LOC412961/LOC726993/LOC410009/LOC725591/LOC413309/LOC408354/LOC408618/LOC552479/LOC40…	44	Worker-48h_vs_Drone-48h
GO:0048592	BP	GO:0048592	eye morphogenesis	36/381	244/4987	7.48e-05	0.00101263	0.000789537	LOC552030/LOC408306/LOC551736/LOC408727/LOC411079/LOC100577697/LOC726761/LOC102655131/LOC410758/LOC726929/LOC552079/LOC413385/LOC413569/LOC413377/LOC412471/LOC409849/LOC726228/LOC413289/LOC100576169/LOC551848/LOC725117/LOC726709/LOC100577692/Kr-h1/LOC100576449/LOC412092/LOC413440/LOC410009/LOC725591/LOC551130/LOC100578865/LOC100577393/LOC413834/LOC411678/LOC410904/LOC724172	36	Worker-48h_vs_Drone-48h
GO:0090596	BP	GO:0090596	sensory organ morphogenesis	36/381	244/4987	7.48e-05	0.00101263	0.000789537	LOC552030/LOC408306/LOC551736/LOC408727/LOC411079/LOC100577697/LOC726761/LOC102655131/LOC410758/LOC726929/LOC552079/LOC413385/LOC413569/LOC413377/LOC412471/LOC409849/LOC726228/LOC413289/LOC100576169/LOC551848/LOC725117/LOC726709/LOC100577692/Kr-h1/LOC100576449/LOC412092/LOC413440/LOC410009/LOC725591/LOC551130/LOC100578865/LOC100577393/LOC413834/LOC411678/LOC410904/LOC724172	36	Worker-48h_vs_Drone-48h
GO:00485111	BP	GO:0048511	rhythmic process	21/381	111/4987	7.63e-05	0.00102549	0.000799567	LOC411200/LOC551572/LOC411646/LOC100577019/LOC100576163/LOC413558/LOC413946/LOC408462/LOC100576130/Nipped-B/LOC409361/InR-2/LOC100576169/Ecr/LOC727399/LOC413994/Ac3/LOC408449/LOC113218809/JHBP-1/LOC412260	21	Worker-48h_vs_Drone-48h
GO:0048737	BP	GO:0048737	imaginal disc-derived appendage development	39/381	273/4987	7.71e-05	0.00103049	0.000803461	LOC552030/LOC726252/LOC410399/LOC413558/LOC100577697/LOC102654533/LOC551272/LOC726929/LOC552079/LOC408664/LOC409753/LOC411238/LOC410717/LOC410951/LOC413289/LOC102656465/LOC102655661/LOC100577751/LOC411011/LOC413242/Ecr/LOC100576449/LOC408826/LOC412243/LOC412092/LOC552100/LOC113218545/LOC726993/LOC410009/LOC408716/LOC411276/LOC410035/Dll/LOC100577393/LOC409470/LOC100578826/LOC408963/LOC107964061/L…	39	Worker-48h_vs_Drone-48h
GO:2000145	BP	GO:2000145	regulation of cell motility	9/381	26/4987	7.81e-05	0.00103703	0.000808558	TyHyd/LOC412739/LOC726929/LOC100576169/LOC726727/LOC100576449/LOC409049/LOC413309/LOC408960	9	Worker-48h_vs_Drone-48h
GO:0048608	BP	GO:0048608	reproductive structure development	14/381	58/4987	8.21e-05	0.00107573	0.000838732	LOC410642/LOC726252/LOC410643/LOC410107/LOC412739/LOC726929/LOC409849/InR-2/LOC413289/LOC100576449/Dsx/Dll/LOC100577393/LOC408960	14	Worker-48h_vs_Drone-48h
GO:0061458	BP	GO:0061458	reproductive system development	14/381	58/4987	8.21e-05	0.00107573	0.000838732	LOC410642/LOC726252/LOC410643/LOC410107/LOC412739/LOC726929/LOC409849/InR-2/LOC413289/LOC100576449/Dsx/Dll/LOC100577393/LOC408960	14	Worker-48h_vs_Drone-48h
GO:00140191	BP	GO:0014019	neuroblast development	7/381	16/4987	8.98e-05	0.00116884	0.000911332	LOC725754/LOC410643/LOC412853/LOC413289/LOC100577692/LOC727399/LOC725671	7	Worker-48h_vs_Drone-48h
GO:0014706	BP	GO:0014706	striated muscle tissue development	8/381	21/4987	9.04e-05	0.00116983	0.000912101	LOC410642/LOC551736/LOC410643/LOC413946/LOC409611/LOC413289/Ecr/LOC551259	8	Worker-48h_vs_Drone-48h
GO:0010648	BP	GO:0010648	negative regulation of cell communication	38/381	266/4987	9.57e-05	0.001223	0.000953559	LOC100577019/LOC412863/LOC408302/LOC550791/LOC409348/LOC413385/LOC408664/LOC412866/LOC410717/LOC409512/LOC413377/LOC409849/LOC413334/LOC724535/LOC552187/InR-2/LOC413289/LOC551848/LOC725117/LOC410109/LOC100577692/LOC100576449/LOC409049/LOC408298/LOC727399/LOC724997/LOC408894/LOC413994/LOC725591/LOC410035/LOC408354/LOC100577393/LOC412274/LOC408271/LOC413433/LOC409470/LOC411678/LOC410129	38	Worker-48h_vs_Drone-48h
GO:0023057	BP	GO:0023057	negative regulation of signaling	38/381	266/4987	9.57e-05	0.001223	0.000953559	LOC100577019/LOC412863/LOC408302/LOC550791/LOC409348/LOC413385/LOC408664/LOC412866/LOC410717/LOC409512/LOC413377/LOC409849/LOC413334/LOC724535/LOC552187/InR-2/LOC413289/LOC551848/LOC725117/LOC410109/LOC100577692/LOC100576449/LOC409049/LOC408298/LOC727399/LOC724997/LOC408894/LOC413994/LOC725591/LOC410035/LOC408354/LOC100577393/LOC412274/LOC408271/LOC413433/LOC409470/LOC411678/LOC410129	38	Worker-48h_vs_Drone-48h
GO:0035215	BP	GO:0035215	genital disc development	11/381	39/4987	0.000106126	0.00134472	0.00104847	LOC410642/LOC726252/LOC410643/LOC100577697/LOC726929/LOC409849/LOC413289/LOC100576449/Dsx/Dll/LOC100577393	11	Worker-48h_vs_Drone-48h
GO:0048736	BP	GO:0048736	appendage development	39/381	277/4987	0.000106578	0.00134472	0.00104847	LOC552030/LOC726252/LOC410399/LOC413558/LOC100577697/LOC102654533/LOC551272/LOC726929/LOC552079/LOC408664/LOC409753/LOC411238/LOC410717/LOC410951/LOC413289/LOC102656465/LOC102655661/LOC100577751/LOC411011/LOC413242/Ecr/LOC100576449/LOC408826/LOC412243/LOC412092/LOC552100/LOC113218545/LOC726993/LOC410009/LOC408716/LOC411276/LOC410035/Dll/LOC100577393/LOC409470/LOC100578826/LOC408963/LOC107964061/L…	39	Worker-48h_vs_Drone-48h
GO:0048512	BP	GO:0048512	circadian behavior	16/381	74/4987	0.000107447	0.00134738	0.00105053	LOC411200/LOC411646/LOC100577019/LOC413558/LOC413946/LOC408462/LOC100576130/Nipped-B/LOC409361/InR-2/LOC100576169/Ecr/LOC413994/Ac3/LOC113218809/LOC412260	16	Worker-48h_vs_Drone-48h
GO:00001221	BP	GO:0000122	negative regulation of transcription by RNA polymerase II	22/381	122/4987	0.000109245	0.00135433	0.00105596	LOC552030/LOC410399/LOC725776/LOC725190/LOC102655131/LOC408295/LOC411296/Hb/LOC725504/LOC724535/LOC413289/LOC725220/LOC100576817/LOC100577692/LOC409049/LOC725671/LOC552100/LOC408894/Dsx/LOC412475/LOC411315/LOC552076	22	Worker-48h_vs_Drone-48h
GO:0001754	BP	GO:0001754	eye photoreceptor cell differentiation	24/381	139/4987	0.000109327	0.00135433	0.00105596	LOC551736/LOC408727/LOC411079/LOC100577697/LOC726761/LOC102655131/LOC410758/LOC726929/LOC552079/LOC413385/LOC413569/LOC413377/LOC726228/LOC413289/LOC551848/LOC725117/LOC726709/LOC100577692/Kr-h1/LOC725591/LOC551130/LOC100577393/LOC411678/LOC724172	24	Worker-48h_vs_Drone-48h
GO:0035220	BP	GO:0035220	wing disc development	41/381	297/4987	0.000110474	0.0013603	0.00106061	TyHyd/LOC408677/LOC552030/LOC726252/LOC410399/LOC413558/LOC100577697/LOC408462/LOC102654533/LOC551272/LOC726929/LOC552079/LOC408664/LOC409753/LOC411238/LOC410717/LOC410951/LOC413289/LOC102656465/LOC102655661/LOC410109/LOC411011/LOC413242/Ecr/LOC100576449/LOC409049/LOC408826/LOC412243/LOC412092/LOC113218545/LOC726993/LOC410009/LOC411276/LOC410035/LOC410502/LOC552479/Dll/LOC100577393/LOC409470/LOC1…	41	Worker-48h_vs_Drone-48h
GO:0035114	BP	GO:0035114	imaginal disc-derived appendage morphogenesis	38/381	268/4987	0.000112656	0.00137885	0.00107508	LOC552030/LOC726252/LOC410399/LOC413558/LOC100577697/LOC102654533/LOC551272/LOC726929/LOC552079/LOC408664/LOC409753/LOC411238/LOC410717/LOC410951/LOC413289/LOC102656465/LOC102655661/LOC100577751/LOC411011/LOC413242/Ecr/LOC100576449/LOC408826/LOC412243/LOC412092/LOC552100/LOC113218545/LOC726993/LOC410009/LOC411276/LOC410035/Dll/LOC100577393/LOC409470/LOC100578826/LOC408963/LOC107964061/LOC725878	38	Worker-48h_vs_Drone-48h
GO:0009968	BP	GO:0009968	negative regulation of signal transduction	36/381	249/4987	0.000114819	0.00139696	0.00108919	LOC100577019/LOC412863/LOC550791/LOC409348/LOC413385/LOC408664/LOC412866/LOC410717/LOC409512/LOC413377/LOC409849/LOC413334/LOC724535/LOC552187/InR-2/LOC413289/LOC551848/LOC725117/LOC410109/LOC100577692/LOC100576449/LOC409049/LOC408298/LOC727399/LOC724997/LOC408894/LOC725591/LOC410035/LOC408354/LOC100577393/LOC412274/LOC408271/LOC413433/LOC409470/LOC411678/LOC410129	36	Worker-48h_vs_Drone-48h
GO:0016319	BP	GO:0016319	mushroom body development	13/381	53/4987	0.000123491	0.00149359	0.00116453	LOC102654776/LOC725754/LOC413558/LOC412739/LOC409849/LOC551848/LOC724613/Ecr/Usp/Dll/LOC410904/LOC107964061/LOC724172	13	Worker-48h_vs_Drone-48h
GO:0048569	BP	GO:0048569	post-embryonic animal organ development	47/381	359/4987	0.000128379	0.00154357	0.0012035	LOC100577752/LOC552030/LOC726252/LOC410334/LOC551736/LOC410399/LOC413558/LOC100577697/LOC102654533/LOC551272/LOC726929/LOC409348/LOC552079/LOC408664/LOC409753/LOC411238/LOC410717/LOC409849/LOC410951/LOC413289/LOC100576279/LOC102656465/LOC726709/LOC102655661/LOC100577751/LOC411011/LOC413242/Ecr/LOC100576449/LOC409049/LOC408826/LOC411986/LOC412243/LOC412092/LOC552100/LOC113218545/LOC726993/LOC41000…	47	Worker-48h_vs_Drone-48h
GO:0007476	BP	GO:0007476	imaginal disc-derived wing morphogenesis	33/381	222/4987	0.00013005	0.00155452	0.00121204	LOC552030/LOC726252/LOC413558/LOC100577697/LOC102654533/LOC551272/LOC726929/LOC552079/LOC408664/LOC409753/LOC411238/LOC410717/LOC410951/LOC413289/LOC102656465/LOC102655661/LOC411011/LOC413242/Ecr/LOC100576449/LOC408826/LOC412243/LOC412092/LOC113218545/LOC726993/LOC410009/LOC411276/LOC410035/Dll/LOC100577393/LOC409470/LOC100578826/LOC725878	33	Worker-48h_vs_Drone-48h
GO:0008347	BP	GO:0008347	glial cell migration	8/381	22/4987	0.000132733	0.00156824	0.00122274	LOC724319/LOC726929/LOC409611/LOC413289/LOC726723/LOC727399/LOC408960/LOC725878	8	Worker-48h_vs_Drone-48h
GO:0060537	BP	GO:0060537	muscle tissue development	8/381	22/4987	0.000132733	0.00156824	0.00122274	LOC410642/LOC551736/LOC410643/LOC413946/LOC409611/LOC413289/Ecr/LOC551259	8	Worker-48h_vs_Drone-48h
GO:0045664	BP	GO:0045664	regulation of neuron differentiation	22/381	124/4987	0.000140158	0.00164646	0.00128372	LOC413558/LOC725776/LOC726761/LOC724319/LOC552079/LOC413385/LOC409611/LOC413569/LOC409849/InR-2/LOC413289/LOC551848/LOC724613/LOC725117/LOC726723/Ecr/Kr-h1/LOC409065/LOC551130/LOC412274/LOC411678/LOC410785	22	Worker-48h_vs_Drone-48h
GO:00488641	BP	GO:0048864	stem cell development	7/381	17/4987	0.000142685	0.00166245	0.00129619	LOC725754/LOC410643/LOC412853/LOC413289/LOC100577692/LOC727399/LOC725671	7	Worker-48h_vs_Drone-48h
GO:0035107	BP	GO:0035107	appendage morphogenesis	38/381	271/4987	0.000143146	0.00166245	0.00129619	LOC552030/LOC726252/LOC410399/LOC413558/LOC100577697/LOC102654533/LOC551272/LOC726929/LOC552079/LOC408664/LOC409753/LOC411238/LOC410717/LOC410951/LOC413289/LOC102656465/LOC102655661/LOC100577751/LOC411011/LOC413242/Ecr/LOC100576449/LOC408826/LOC412243/LOC412092/LOC552100/LOC113218545/LOC726993/LOC410009/LOC411276/LOC410035/Dll/LOC100577393/LOC409470/LOC100578826/LOC408963/LOC107964061/LOC725878	38	Worker-48h_vs_Drone-48h
GO:0001700	BP	GO:0001700	embryonic development via the syncytial blastoderm	24/381	142/4987	0.00015432	0.00178209	0.00138948	LOC724736/LOC726302/LOC552030/LOC411646/LOC551736/LOC410107/LOC100577697/LOC551272/LOC409348/LOC413385/LOC412866/LOC412471/InR-2/LOC413289/LOC107964039/Ecr/LOC408298/LOC412092/LOC726993/LOC411276/LOC725591/LOC100577393/LOC408444/LOC413980	24	Worker-48h_vs_Drone-48h
GO:0008037	BP	GO:0008037	cell recognition	17/381	84/4987	0.000156615	0.00179843	0.00140222	Hex70c/LOC412739/LOC724319/LOC409849/LOC100577456/LOC724269/LOC551848/LOC726723/LOC413755/LOC725118/Dsx/LOC412274/LOC411744/LOC725294/LOC408960/LOC410785/LOC413980	17	Worker-48h_vs_Drone-48h
GO:0008045	BP	GO:0008045	motor neuron axon guidance	13/381	55/4987	0.000185033	0.00211289	0.00164739	LOC410658/Hex70c/LOC725541/LOC724319/LOC413569/LOC409849/LOC413289/LOC726723/LOC725118/LOC412274/LOC102655706/LOC725294/LOC410785	13	Worker-48h_vs_Drone-48h
GO:00076231	BP	GO:0007623	circadian rhythm	20/381	110/4987	0.000199359	0.00226383	0.00176509	LOC411200/LOC551572/LOC411646/LOC100577019/LOC100576163/LOC413558/LOC413946/LOC408462/LOC100576130/Nipped-B/LOC409361/InR-2/LOC100576169/Ecr/LOC413994/Ac3/LOC408449/LOC113218809/JHBP-1/LOC412260	20	Worker-48h_vs_Drone-48h
GO:0007472	BP	GO:0007472	wing disc morphogenesis	33/381	227/4987	0.000200658	0.002266	0.00176677	LOC552030/LOC726252/LOC413558/LOC100577697/LOC102654533/LOC551272/LOC726929/LOC552079/LOC408664/LOC409753/LOC411238/LOC410717/LOC410951/LOC413289/LOC102656465/LOC102655661/LOC411011/LOC413242/Ecr/LOC100576449/LOC408826/LOC412243/LOC412092/LOC113218545/LOC726993/LOC410009/LOC411276/LOC410035/Dll/LOC100577393/LOC409470/LOC100578826/LOC725878	33	Worker-48h_vs_Drone-48h
GO:0060581	BP	GO:0060581	cell fate commitment involved in pattern specification	9/381	29/4987	0.000203721	0.00228794	0.00178388	LOC410643/LOC102655131/LOC413289/Ecr/LOC100577692/LOC727399/LOC113218545/LOC102656766/LOC100577393	9	Worker-48h_vs_Drone-48h
GO:0042693	BP	GO:0042693	muscle cell fate commitment	6/381	13/4987	0.000206623	0.00230785	0.00179941	LOC410643/LOC725504/LOC413289/LOC727399/LOC100577393/LOC725878	6	Worker-48h_vs_Drone-48h
GO:0007548	BP	GO:0007548	sex differentiation	14/381	63/4987	0.000212605	0.00236177	0.00184144	LOC410642/LOC726252/LOC410643/LOC410107/LOC412739/LOC726929/LOC409849/InR-2/LOC413289/LOC100576449/Dsx/Dll/LOC100577393/LOC408960	14	Worker-48h_vs_Drone-48h
GO:00508041	BP	GO:0050804	modulation of chemical synaptic transmission	16/381	79/4987	0.000241616	0.00264588	0.00206296	LOC409957/LOC100577019/LOC408302/LOC725541/brp/LOC409849/LOC726228/NLG-4/LOC408298/LOC408826/LOC411373/LOC412961/LOC413994/LOC408775/LOC408354/LOC411744	16	Worker-48h_vs_Drone-48h
GO:00991771	BP	GO:0099177	regulation of trans-synaptic signaling	16/381	79/4987	0.000241616	0.00264588	0.00206296	LOC409957/LOC100577019/LOC408302/LOC725541/brp/LOC409849/LOC726228/NLG-4/LOC408298/LOC408826/LOC411373/LOC412961/LOC413994/LOC408775/LOC408354/LOC411744	16	Worker-48h_vs_Drone-48h
GO:0046530	BP	GO:0046530	photoreceptor cell differentiation	25/381	155/4987	0.000242065	0.00264588	0.00206296	LOC551736/LOC408727/LOC411079/LOC100577697/LOC726761/LOC102655131/LOC410758/LOC726929/LOC552079/LOC413385/LOC413569/LOC413377/LOC726228/LOC413289/LOC551848/LOC725117/LOC726709/Ecr/LOC100577692/Kr-h1/LOC725591/LOC551130/LOC100577393/LOC411678/LOC724172	25	Worker-48h_vs_Drone-48h
GO:0060538	BP	GO:0060538	skeletal muscle organ development	11/381	43/4987	0.000275589	0.0029963	0.00233618	LOC726302/LOC413946/LOC551272/LOC409611/LOC413289/LOC409856/LOC408826/LOC113218545/LOC100577393/LOC551259/LOC725878	11	Worker-48h_vs_Drone-48h
GO:0001738	BP	GO:0001738	morphogenesis of a polarized epithelium	18/381	96/4987	0.000278263	0.00300936	0.00234637	LOC551736/LOC411079/LOC100577697/LOC409348/LOC550870/LOC410717/LOC408337/LOC413289/LOC551848/LOC725117/LOC102656465/LOC412243/LOC412092/LOC410009/LOC100578865/LOC100577393/LOC413834/LOC410904	18	Worker-48h_vs_Drone-48h
GO:0008038	BP	GO:0008038	neuron recognition	16/381	80/4987	0.000281346	0.00302669	0.00235988	Hex70c/LOC412739/LOC724319/LOC409849/LOC100577456/LOC724269/LOC551848/LOC726723/LOC413755/LOC725118/Dsx/LOC412274/LOC411744/LOC725294/LOC408960/LOC410785	16	Worker-48h_vs_Drone-48h
GO:0051172	BP	GO:0051172	negative regulation of nitrogen compound metabolic process	48/381	382/4987	0.000295244	0.00315229	0.00245781	LOC100577752/LOC552030/LOC725754/LOC410399/LOC412863/LOC725776/LOC725190/LOC408910/LOC102655131/LOC412853/LOC102654533/LOC408295/LOC551272/LOC726929/LOC409348/LOC411296/Hb/LOC724704/nanos/LOC725504/LOC724535/LOC410951/LOC552187/LOC413289/LOC725220/LOC100576817/LOC409780/LOC102655661/LOC552062/LOC100577280/LOC100577751/Ecr/LOC100577692/LOC409049/LOC409065/LOC408298/LOC725981/LOC725671/LOC411986/LO…	48	Worker-48h_vs_Drone-48h
GO:0009792	BP	GO:0009792	embryo development ending in birth or egg hatching	24/381	148/4987	0.000296106	0.00315229	0.00245781	LOC724736/LOC726302/LOC552030/LOC411646/LOC551736/LOC410107/LOC100577697/LOC551272/LOC409348/LOC413385/LOC412866/LOC412471/InR-2/LOC413289/LOC107964039/Ecr/LOC408298/LOC412092/LOC726993/LOC411276/LOC725591/LOC100577393/LOC408444/LOC413980	24	Worker-48h_vs_Drone-48h
GO:0007365	BP	GO:0007365	periodic partitioning	10/381	37/4987	0.000321779	0.00340785	0.00265707	LOC410499/LOC102654533/LOC726929/LOC551848/LOC552062/LOC725603/LOC413242/LOC411373/LOC100577393/LOC107964061	10	Worker-48h_vs_Drone-48h
GO:0097305	BP	GO:0097305	response to alcohol	17/381	89/4987	0.000325659	0.00343117	0.00267524	LOC412863/LOC724607/LOC100577697/LOC408295/LOC408276/LOC408693/LOC409348/LOC411296/LOC409849/LOC413334/LOC408543/Ecr/Kr-h1/LOC408298/Usp/LOC100577393/LOC107964061	17	Worker-48h_vs_Drone-48h
GO:0007611	BP	GO:0007611	learning or memory	22/381	132/4987	0.000355361	0.00367152	0.00286264	LOC724607/LOC100577697/LOC408302/LOC412818/Nipped-B/LOC408693/LOC724704/brp/LOC409849/LOC410951/LOC413289/LOC100576169/LOC408543/LOC552062/LOC411011/Ecr/LOC408298/LOC552206/LOC113218545/LOC100577393/LOC413834/LOC724172	22	Worker-48h_vs_Drone-48h
GO:0050890	BP	GO:0050890	cognition	22/381	132/4987	0.000355361	0.00367152	0.00286264	LOC724607/LOC100577697/LOC408302/LOC412818/Nipped-B/LOC408693/LOC724704/brp/LOC409849/LOC410951/LOC413289/LOC100576169/LOC408543/LOC552062/LOC411011/Ecr/LOC408298/LOC552206/LOC113218545/LOC100577393/LOC413834/LOC724172	22	Worker-48h_vs_Drone-48h
GO:0001745	BP	GO:0001745	compound eye morphogenesis	33/381	234/4987	0.000356945	0.00367152	0.00286264	LOC552030/LOC408306/LOC551736/LOC408727/LOC411079/LOC100577697/LOC726761/LOC102655131/LOC410758/LOC726929/LOC552079/LOC413385/LOC413569/LOC413377/LOC412471/LOC726228/LOC413289/LOC100576169/LOC551848/LOC725117/LOC726709/LOC100577692/Kr-h1/LOC412092/LOC413440/LOC410009/LOC725591/LOC100578865/LOC100577393/LOC413834/LOC411678/LOC410904/LOC724172	33	Worker-48h_vs_Drone-48h
GO:0008406	BP	GO:0008406	gonad development	9/381	31/4987	0.000357452	0.00367152	0.00286264	LOC410642/LOC410643/LOC410107/LOC412739/LOC726929/InR-2/LOC100576449/LOC100577393/LOC408960	9	Worker-48h_vs_Drone-48h
GO:0045137	BP	GO:0045137	development of primary sexual characteristics	9/381	31/4987	0.000357452	0.00367152	0.00286264	LOC410642/LOC410643/LOC410107/LOC412739/LOC726929/InR-2/LOC100576449/LOC100577393/LOC408960	9	Worker-48h_vs_Drone-48h
GO:0007447	BP	GO:0007447	imaginal disc pattern formation	16/381	82/4987	0.000378023	0.0038634	0.00301225	LOC552030/LOC410642/LOC410643/LOC726929/LOC552079/LOC413289/LOC100577751/LOC100576449/LOC412243/LOC113218545/LOC410009/LOC410502/LOC552479/Dll/LOC100577393/LOC100578826	16	Worker-48h_vs_Drone-48h
GO:0042462	BP	GO:0042462	eye photoreceptor cell development	16/381	83/4987	0.000436267	0.00443647	0.00345906	LOC408727/LOC411079/LOC100577697/LOC102655131/LOC410758/LOC413569/LOC413377/LOC726228/LOC413289/LOC551848/LOC725117/LOC726709/Kr-h1/LOC725591/LOC551130/LOC724172	16	Worker-48h_vs_Drone-48h
GO:0001751	BP	GO:0001751	compound eye photoreceptor cell differentiation	22/381	134/4987	0.000441534	0.00444579	0.00346633	LOC551736/LOC408727/LOC411079/LOC100577697/LOC726761/LOC102655131/LOC410758/LOC726929/LOC552079/LOC413385/LOC413569/LOC413377/LOC726228/LOC413289/LOC551848/LOC725117/LOC726709/LOC100577692/Kr-h1/LOC725591/LOC100577393/LOC411678	22	Worker-48h_vs_Drone-48h
GO:0007155	BP	GO:0007155	cell adhesion	22/381	134/4987	0.000441534	0.00444579	0.00346633	LOC551736/LOC412855/LOC412739/LOC551272/LOC410975/LOC413569/LOC410717/LOC409849/NLG-4/LOC724269/LOC413289/LOC551848/LOC102656465/Ecr/LOC410009/LOC100577393/LOC412274/LOC102655706/LOC408960/LOC409470/LOC412663/LOC725878	22	Worker-48h_vs_Drone-48h
GO:0007297	BP	GO:0007297	follicle cell of egg chamber migration	19/381	108/4987	0.000444119	0.0044499	0.00346954	LOC100577697/LOC551272/LOC409611/LOC410178/LOC413569/LOC410717/LOC413289/LOC100576169/LOC410637/LOC726727/Ecr/LOC412092/LOC113218545/LOC413440/Usp/LOC408666/LOC100577393/LOC411678/LOC551898	19	Worker-48h_vs_Drone-48h
GO:00104691	BP	GO:0010469	regulation of signaling receptor activity	9/381	32/4987	0.00046435	0.00461311	0.00359679	LOC100577019/LOC100576163/LOC100577697/LOC725541/LOC100576130/LOC726929/LOC552187/LOC726228/LOC113218809	9	Worker-48h_vs_Drone-48h
GO:0007156	BP	GO:0007156	homophilic cell adhesion via plasma membrane adhesion molecules	7/381	20/4987	0.000464922	0.00461311	0.00359679	LOC551736/LOC412855/LOC413569/LOC409849/LOC724269/LOC551848/LOC102655706	7	Worker-48h_vs_Drone-48h
GO:0007298	BP	GO:0007298	border follicle cell migration	18/381	100/4987	0.000469321	0.00463427	0.00361329	LOC100577697/LOC551272/LOC409611/LOC410178/LOC410717/LOC413289/LOC100576169/LOC410637/LOC726727/Ecr/LOC412092/LOC113218545/LOC413440/Usp/LOC408666/LOC100577393/LOC411678/LOC551898	18	Worker-48h_vs_Drone-48h
GO:0035152	BP	GO:0035152	regulation of tube architecture, open tracheal system	14/381	68/4987	0.000492624	0.00484098	0.00377446	LOC410107/LOC411079/LOC408295/LOC551272/LOC408337/LOC409849/LOC551848/LOC726709/LOC412092/LOC410009/LOC100578865/LOC412475/LOC100577393/LOC413980	14	Worker-48h_vs_Drone-48h
GO:0010942	BP	GO:0010942	positive regulation of cell death	15/381	76/4987	0.000504249	0.0049315	0.00384504	LOC411968/LOC410642/LOC412863/LOC408276/LOC409348/LOC411296/LOC410828/LOC413334/LOC413289/Ecr/LOC100577692/LOC726251/LOC413440/LOC410009/LOC411678	15	Worker-48h_vs_Drone-48h
GO:0035150	BP	GO:0035150	regulation of tube size	11/381	46/4987	0.000518777	0.00504943	0.00393698	LOC726252/LOC410107/LOC411079/LOC409849/LOC551848/Ecr/LOC412092/LOC410009/LOC100578865/LOC412475/LOC413980	11	Worker-48h_vs_Drone-48h
GO:0048640	BP	GO:0048640	negative regulation of developmental growth	13/381	61/4987	0.000549291	0.00532109	0.0041488	LOC409711/LOC411296/nanos/InR-2/LOC102656465/LOC409065/LOC413440/LOC410009/LOC725591/LOC408775/LOC413433/LOC411678/LOC412663	13	Worker-48h_vs_Drone-48h
GO:00074982	BP	GO:0007498	mesoderm development	14/381	69/4987	0.000576	0.00552744	0.00430968	LOC410642/LOC410643/LOC413946/LOC102654533/LOC726929/LOC102656656/LOC725504/LOC413289/LOC413242/LOC552425/LOC551259/LOC408960/LOC412663/LOC725878	14	Worker-48h_vs_Drone-48h
GO:0043068	BP	GO:0043068	positive regulation of programmed cell death	14/381	69/4987	0.000576	0.00552744	0.00430968	LOC411968/LOC410642/LOC412863/LOC408276/LOC409348/LOC411296/LOC413334/LOC413289/Ecr/LOC100577692/LOC726251/LOC413440/LOC410009/LOC411678	14	Worker-48h_vs_Drone-48h
GO:0016358	BP	GO:0016358	dendrite development	21/381	128/4987	0.000599351	0.00572464	0.00446344	LOC724120/LOC552030/LOC410334/LOC725776/LOC724319/LOC413793/LOC411238/LOC412471/nanos/LOC551848/LOC726723/Ecr/LOC409065/LOC408298/Usp/LOC411674/LOC725118/LOC102656766/LOC408960/LOC411678/LOC107964061	21	Worker-48h_vs_Drone-48h
GO:0031324	BP	GO:0031324	negative regulation of cellular metabolic process	50/381	415/4987	0.000602832	0.00573111	0.00446848	LOC100577752/LOC552030/LOC725754/LOC410399/LOC412863/LOC725776/LOC725190/LOC408910/LOC102655131/LOC412853/LOC102654533/LOC408295/LOC551272/LOC726929/LOC409348/LOC411296/Hb/LOC724704/nanos/LOC725504/LOC724535/LOC410951/LOC552187/InR-2/LOC413289/LOC725220/LOC100576817/LOC409780/LOC102655661/LOC552062/LOC100577280/LOC100577751/Ecr/LOC100577692/LOC409049/LOC409065/LOC408298/LOC725981/LOC725671/LOC411…	50	Worker-48h_vs_Drone-48h
GO:0009719	BP	GO:0009719	response to endogenous stimulus	26/381	174/4987	0.000625111	0.0059154	0.00461217	LOC412011/LOC552030/LOC412863/LOC408295/LOC100576130/LOC408276/LOC726929/LOC409348/LOC411296/LOC412866/LOC409512/LOC412471/InR-2/LOC725117/LOC408577/LOC410637/LOC411011/LOC413242/Ecr/Kr-h1/LOC409065/Usp/LOC726993/LOC410035/LOC412260/LOC107964061	26	Worker-48h_vs_Drone-48h
GO:0042461	BP	GO:0042461	photoreceptor cell development	17/381	94/4987	0.000634418	0.00596723	0.00465259	LOC408727/LOC411079/LOC100577697/LOC102655131/LOC410758/LOC413569/LOC413377/LOC726228/LOC413289/LOC551848/LOC725117/LOC726709/Ecr/Kr-h1/LOC725591/LOC551130/LOC724172	17	Worker-48h_vs_Drone-48h
GO:0042706	BP	GO:0042706	eye photoreceptor cell fate commitment	10/381	40/4987	0.000636427	0.00596723	0.00465259	LOC411079/LOC726761/LOC726929/LOC552079/LOC413385/LOC726228/LOC413289/LOC551848/LOC100577393/LOC411678	10	Worker-48h_vs_Drone-48h
GO:0048813	BP	GO:0048813	dendrite morphogenesis	20/381	120/4987	0.000654813	0.00609995	0.00475607	LOC724120/LOC552030/LOC410334/LOC725776/LOC724319/LOC413793/LOC411238/LOC412471/nanos/LOC551848/LOC726723/Ecr/LOC408298/Usp/LOC411674/LOC725118/LOC102656766/LOC408960/LOC411678/LOC107964061	20	Worker-48h_vs_Drone-48h
GO:0001736	BP	GO:0001736	establishment of planar polarity	16/381	86/4987	0.000659535	0.00609995	0.00475607	LOC551736/LOC411079/LOC100577697/LOC550870/LOC410717/LOC408337/LOC413289/LOC551848/LOC725117/LOC102656465/LOC412243/LOC412092/LOC410009/LOC100578865/LOC100577393/LOC410904	16	Worker-48h_vs_Drone-48h
GO:0007164	BP	GO:0007164	establishment of tissue polarity	16/381	86/4987	0.000659535	0.00609995	0.00475607	LOC551736/LOC411079/LOC100577697/LOC550870/LOC410717/LOC408337/LOC413289/LOC551848/LOC725117/LOC102656465/LOC412243/LOC412092/LOC410009/LOC100578865/LOC100577393/LOC410904	16	Worker-48h_vs_Drone-48h
GO:00986091	BP	GO:0098609	cell-cell adhesion	15/381	78/4987	0.000673232	0.00619859	0.00483297	LOC551736/LOC412855/LOC412739/LOC551272/LOC413569/LOC410717/LOC409849/NLG-4/LOC724269/LOC413289/LOC551848/LOC410009/LOC100577393/LOC102655706/LOC408960	15	Worker-48h_vs_Drone-48h
GO:0048585	BP	GO:0048585	negative regulation of response to stimulus	36/381	273/4987	0.000717439	0.00650985	0.00507566	LOC100577019/LOC412863/LOC550791/LOC409348/LOC413385/LOC408664/LOC412866/LOC410717/LOC409512/LOC413377/LOC409849/LOC413334/LOC724535/LOC552187/InR-2/LOC413289/LOC551848/LOC725117/LOC410109/LOC100577692/LOC100576449/LOC409049/LOC408298/LOC727399/LOC724997/LOC408894/LOC725591/LOC410035/LOC408354/LOC100577393/LOC412274/LOC408271/LOC413433/LOC409470/LOC411678/LOC410129	36	Worker-48h_vs_Drone-48h
GO:0010647	BP	GO:0010647	positive regulation of cell communication	35/381	263/4987	0.000718506	0.00650985	0.00507566	LOC100576163/LOC551736/LOC100577697/LOC409933/LOC726929/LOC100576700/LOC409137/LOC550870/LOC552079/LOC726770/LOC408664/LOC409512/LOC724489/LOC413334/LOC726228/InR-2/LOC413289/LOC726251/LOC412243/LOC113218545/LOC413440/LOC412961/LOC726993/LOC410009/LOC725591/LOC727483/LOC410035/LOC410502/LOC412274/LOC411744/LOC413183/LOC413032/LOC551898/LOC550708/LOC408963	35	Worker-48h_vs_Drone-48h
GO:0023056	BP	GO:0023056	positive regulation of signaling	35/381	263/4987	0.000718506	0.00650985	0.00507566	LOC100576163/LOC551736/LOC100577697/LOC409933/LOC726929/LOC100576700/LOC409137/LOC550870/LOC552079/LOC726770/LOC408664/LOC409512/LOC724489/LOC413334/LOC726228/InR-2/LOC413289/LOC726251/LOC412243/LOC113218545/LOC413440/LOC412961/LOC726993/LOC410009/LOC725591/LOC727483/LOC410035/LOC410502/LOC412274/LOC411744/LOC413183/LOC413032/LOC551898/LOC550708/LOC408963	35	Worker-48h_vs_Drone-48h
GO:0045596	BP	GO:0045596	negative regulation of cell differentiation	17/381	95/4987	0.000719778	0.00650985	0.00507566	LOC410642/LOC410334/LOC100577697/LOC412853/LOC409348/LOC413385/LOC409849/LOC413289/LOC725117/LOC726709/Ecr/Kr-h1/LOC727399/LOC413440/Usp/LOC100577393/LOC411678	17	Worker-48h_vs_Drone-48h
GO:0009798	BP	GO:0009798	axis specification	23/381	148/4987	0.000734663	0.0066152	0.0051578	LOC410399/LOC724607/LOC724830/LOC726929/LOC409348/Hb/LOC410717/nanos/LOC413289/LOC725117/LOC726709/LOC411173/LOC408298/LOC408826/LOC412092/LOC410890/LOC412961/LOC408775/LOC410035/LOC412475/LOC100577393/LOC413834/LOC413433	23	Worker-48h_vs_Drone-48h
GO:0046552	BP	GO:0046552	photoreceptor cell fate commitment	10/381	41/4987	0.000785595	0.00704279	0.00549118	LOC411079/LOC726761/LOC726929/LOC552079/LOC413385/LOC726228/LOC413289/LOC551848/LOC100577393/LOC411678	10	Worker-48h_vs_Drone-48h
GO:0007479	BP	GO:0007479	leg disc proximal/distal pattern formation	5/381	11/4987	0.000796181	0.007045	0.00549291	LOC552079/LOC100577751/LOC113218545/Dll/LOC100577393	5	Worker-48h_vs_Drone-48h
GO:0040034	BP	GO:0040034	regulation of development, heterochronic	5/381	11/4987	0.000796181	0.007045	0.00549291	LOC725754/Hb/Ecr/Usp/LOC107964061	5	Worker-48h_vs_Drone-48h
GO:0060911	BP	GO:0060911	cardiac cell fate commitment	5/381	11/4987	0.000796181	0.007045	0.00549291	LOC410642/LOC410643/LOC412739/LOC413289/Ecr	5	Worker-48h_vs_Drone-48h
GO:0007367	BP	GO:0007367	segment polarity determination	8/381	28/4987	0.000858089	0.00752762	0.0058692	LOC102654533/LOC726929/LOC551848/LOC552062/LOC725603/LOC413242/LOC411373/LOC100577393	8	Worker-48h_vs_Drone-48h
GO:0022410	BP	GO:0022410	circadian sleep/wake cycle process	8/381	28/4987	0.000858089	0.00752762	0.0058692	LOC411200/LOC100577019/Nipped-B/LOC409361/InR-2/Ecr/LOC113218809/LOC412260	8	Worker-48h_vs_Drone-48h
GO:0035071	BP	GO:0035071	salivary gland cell autophagic cell death	7/381	22/4987	0.000894574	0.00781414	0.0060926	LOC412863/LOC408358/LOC408276/LOC409348/LOC411296/Ecr/LOC552479	7	Worker-48h_vs_Drone-48h
GO:0061061	BP	GO:0061061	muscle structure development	26/381	179/4987	0.000966673	0.008408	0.00655563	LOC724120/LOC726302/LOC410642/LOC551736/LOC410643/LOC413946/LOC410758/LOC408763/LOC551272/LOC552079/LOC409611/LOC725504/InR-2/LOC413289/LOC409856/LOC725117/LOC409780/LOC726709/LOC409049/LOC727399/LOC408826/LOC412092/LOC113218545/LOC100577393/LOC551259/LOC725878	26	Worker-48h_vs_Drone-48h
GO:0022604	BP	GO:0022604	regulation of cell morphogenesis	19/381	115/4987	0.000991803	0.00859002	0.00669755	LOC413558/LOC410107/LOC411079/LOC725776/LOC724319/LOC409348/LOC409611/LOC410975/LOC413569/LOC409849/LOC551848/LOC724613/LOC726723/LOC413256/LOC552100/LOC412274/LOC411678/LOC410785/LOC410129	19	Worker-48h_vs_Drone-48h
GO:0007507	BP	GO:0007507	heart development	15/381	81/4987	0.0010158	0.00872394	0.00680196	LOC410642/LOC410643/LOC413946/LOC102654533/LOC412739/LOC726929/LOC409611/LOC411238/LOC413289/LOC102656465/Ecr/LOC727399/LOC411276/LOC408960/LOC412663	15	Worker-48h_vs_Drone-48h
GO:0072359	BP	GO:0072359	circulatory system development	15/381	81/4987	0.0010158	0.00872394	0.00680196	LOC410642/LOC410643/LOC413946/LOC102654533/LOC412739/LOC726929/LOC409611/LOC411238/LOC413289/LOC102656465/Ecr/LOC727399/LOC411276/LOC408960/LOC412663	15	Worker-48h_vs_Drone-48h
GO:0010721	BP	GO:0010721	negative regulation of cell development	13/381	65/4987	0.00103782	0.00887578	0.00692035	LOC100577697/LOC412853/LOC409348/LOC413385/LOC409849/LOC413289/LOC726709/Ecr/Kr-h1/LOC727399/LOC413440/LOC100577393/LOC411678	13	Worker-48h_vs_Drone-48h
GO:0009725	BP	GO:0009725	response to hormone	18/381	107/4987	0.00108003	0.00919823	0.00717176	LOC412011/LOC412863/LOC408295/LOC100576130/LOC408276/LOC409348/LOC411296/LOC409512/InR-2/LOC408577/LOC410637/Ecr/Kr-h1/LOC409065/Usp/LOC726993/LOC412260/LOC107964061	18	Worker-48h_vs_Drone-48h
GO:0051046	BP	GO:0051046	regulation of secretion	12/381	58/4987	0.00117735	0.00998546	0.00778555	LOC409957/LOC408653/LOC725891/LOC409933/LOC100576700/LOC409348/LOC408337/InR-2/LOC410890/LOC412961/LOC408354/LOC408618	12	Worker-48h_vs_Drone-48h
GO:0048102	BP	GO:0048102	autophagic cell death	7/381	23/4987	0.00120277	0.010159	0.00792082	LOC412863/LOC408358/LOC408276/LOC409348/LOC411296/Ecr/LOC552479	7	Worker-48h_vs_Drone-48h
GO:0051961	BP	GO:0051961	negative regulation of nervous system development	16/381	91/4987	0.00124776	0.0104181	0.00812285	LOC409711/LOC412853/LOC409348/LOC413385/LOC409849/nanos/LOC413289/LOC102656465/Ecr/Kr-h1/LOC409065/LOC727399/LOC413440/LOC408775/LOC411678/LOC412663	16	Worker-48h_vs_Drone-48h
GO:0002066	BP	GO:0002066	columnar/cuboidal epithelial cell development	30/381	221/4987	0.00124874	0.0104181	0.00812285	LOC100577697/LOC413946/LOC551272/LOC724830/LOC726929/LOC409611/LOC410178/LOC413569/LOC410717/LOC724535/InR-2/LOC413289/LOC100576169/LOC725117/LOC410637/LOC726727/LOC725603/Ecr/LOC100576449/LOC552206/LOC412092/LOC113218545/LOC413440/Usp/LOC408775/LOC408666/LOC100577393/LOC413433/LOC411678/LOC551898	30	Worker-48h_vs_Drone-48h
GO:0030707	BP	GO:0030707	follicle cell of egg chamber development	30/381	221/4987	0.00124874	0.0104181	0.00812285	LOC100577697/LOC413946/LOC551272/LOC724830/LOC726929/LOC409611/LOC410178/LOC413569/LOC410717/LOC724535/InR-2/LOC413289/LOC100576169/LOC725117/LOC410637/LOC726727/LOC725603/Ecr/LOC100576449/LOC552206/LOC412092/LOC113218545/LOC413440/Usp/LOC408775/LOC408666/LOC100577393/LOC413433/LOC411678/LOC551898	30	Worker-48h_vs_Drone-48h
GO:0012502	BP	GO:0012502	induction of programmed cell death	5/381	12/4987	0.00127998	0.0104221	0.00812599	LOC412863/LOC408276/LOC409348/LOC411296/Ecr	5	Worker-48h_vs_Drone-48h
GO:0017158	BP	GO:0017158	regulation of calcium ion-dependent exocytosis	5/381	12/4987	0.00127998	0.0104221	0.00812599	LOC408653/LOC725891/LOC408337/LOC412961/LOC408354	5	Worker-48h_vs_Drone-48h
GO:0035072	BP	GO:0035072	ecdysone-mediated induction of salivary gland cell autophagic cell death	5/381	12/4987	0.00127998	0.0104221	0.00812599	LOC412863/LOC408276/LOC409348/LOC411296/Ecr	5	Worker-48h_vs_Drone-48h
GO:0035078	BP	GO:0035078	induction of programmed cell death by ecdysone	5/381	12/4987	0.00127998	0.0104221	0.00812599	LOC412863/LOC408276/LOC409348/LOC411296/Ecr	5	Worker-48h_vs_Drone-48h
GO:0035081	BP	GO:0035081	induction of programmed cell death by hormones	5/381	12/4987	0.00127998	0.0104221	0.00812599	LOC412863/LOC408276/LOC409348/LOC411296/Ecr	5	Worker-48h_vs_Drone-48h
GO:1903305	BP	GO:1903305	regulation of regulated secretory pathway	5/381	12/4987	0.00127998	0.0104221	0.00812599	LOC408653/LOC725891/LOC408337/LOC412961/LOC408354	5	Worker-48h_vs_Drone-48h
GO:0071495	BP	GO:0071495	cellular response to endogenous stimulus	23/381	154/4987	0.00128492	0.0104221	0.00812599	LOC412011/LOC552030/LOC412863/LOC408295/LOC100576130/LOC726929/LOC409348/LOC412866/LOC409512/LOC412471/InR-2/LOC725117/LOC408577/LOC410637/LOC411011/LOC413242/Ecr/LOC409065/Usp/LOC726993/LOC410035/LOC412260/LOC107964061	23	Worker-48h_vs_Drone-48h
GO:0042067	BP	GO:0042067	establishment of ommatidial planar polarity	11/381	51/4987	0.00130895	0.0105751	0.00824526	LOC551736/LOC411079/LOC100577697/LOC413289/LOC551848/LOC725117/LOC412092/LOC410009/LOC100578865/LOC100577393/LOC410904	11	Worker-48h_vs_Drone-48h
GO:0035075	BP	GO:0035075	response to ecdysone	9/381	37/4987	0.0014627	0.0117245	0.00914149	LOC412863/LOC408295/LOC408276/LOC409348/LOC411296/Ecr/Kr-h1/Usp/LOC107964061	9	Worker-48h_vs_Drone-48h
GO:0036314	BP	GO:0036314	response to sterol	9/381	37/4987	0.0014627	0.0117245	0.00914149	LOC412863/LOC408295/LOC408276/LOC409348/LOC411296/Ecr/Kr-h1/Usp/LOC107964061	9	Worker-48h_vs_Drone-48h
GO:0008219	BP	GO:0008219	cell death	37/381	295/4987	0.00155437	0.0124107	0.00967647	LOC411968/LOC410642/LOC410643/LOC412863/LOC100577697/LOC408358/LOC102655131/LOC410758/LOC725541/LOC408276/LOC409348/LOC409137/LOC411296/LOC413489/LOC410828/LOC408664/nanos/LOC413334/LOC413289/LOC100577676/Ecr/LOC100577692/LOC100576449/LOC409065/LOC726251/LOC726685/LOC113218545/LOC413440/LOC410009/LOC408428/LOC408666/LOC552479/LOC100577393/LOC413834/LOC411678/LOC724651/LOC107964061	37	Worker-48h_vs_Drone-48h
GO:0048663	BP	GO:0048663	neuron fate commitment	10/381	45/4987	0.00169704	0.0134971	0.0105235	LOC411079/LOC726761/LOC726929/LOC552079/LOC413385/LOC726228/LOC413289/LOC551848/LOC100577393/LOC411678	10	Worker-48h_vs_Drone-48h
GO:0007613	BP	GO:0007613	memory	16/381	94/4987	0.0017787	0.0140917	0.0109871	LOC724607/LOC408302/LOC412818/Nipped-B/LOC408693/LOC724704/brp/LOC409849/LOC410951/LOC413289/LOC100576169/LOC408543/Ecr/LOC408298/LOC413834/LOC724172	16	Worker-48h_vs_Drone-48h
GO:0048588	BP	GO:0048588	developmental cell growth	11/381	53/4987	0.00182394	0.0143943	0.0112231	LOC413558/LOC725776/LOC552705/LOC409611/LOC413569/LOC411729/InR-2/LOC551848/LOC410637/LOC410785/LOC410904	11	Worker-48h_vs_Drone-48h
GO:0010002	BP	GO:0010002	cardioblast differentiation	5/381	13/4987	0.00195082	0.0152777	0.0119119	LOC410642/LOC410643/LOC412739/LOC413289/Ecr	5	Worker-48h_vs_Drone-48h
GO:0035223	BP	GO:0035223	leg disc pattern formation	5/381	13/4987	0.00195082	0.0152777	0.0119119	LOC552079/LOC100577751/LOC113218545/Dll/LOC100577393	5	Worker-48h_vs_Drone-48h
GO:1901700	BP	GO:1901700	response to oxygen-containing compound	28/381	208/4987	0.0020493	0.0159876	0.0124654	Hiscl1/LOC412011/LOC412863/LOC724607/LOC100577697/LOC408295/LOC408276/LOC408693/LOC409348/LOC411296/LOC409512/LOC409849/LOC411729/LOC413334/LOC726228/InR-2/LOC408543/LOC408577/LOC411011/Ecr/Kr-h1/LOC408298/Usp/LOC726993/LOC413274/LOC100577393/LOC412260/LOC107964061	28	Worker-48h_vs_Drone-48h
GO:0007173	BP	GO:0007173	epidermal growth factor receptor signaling pathway	11/381	54/4987	0.00213739	0.0165486	0.0129028	LOC100577697/LOC413638/LOC413377/LOC409849/LOC413334/LOC552187/LOC725117/LOC408298/LOC412243/LOC113218545/LOC100577393	11	Worker-48h_vs_Drone-48h
GO:0038127	BP	GO:0038127	ERBB signaling pathway	11/381	54/4987	0.00213739	0.0165486	0.0129028	LOC100577697/LOC413638/LOC413377/LOC409849/LOC413334/LOC552187/LOC725117/LOC408298/LOC412243/LOC113218545/LOC100577393	11	Worker-48h_vs_Drone-48h
GO:0001752	BP	GO:0001752	compound eye photoreceptor fate commitment	9/381	39/4987	0.00217379	0.0167038	0.0130238	LOC411079/LOC726929/LOC552079/LOC413385/LOC726228/LOC413289/LOC551848/LOC100577393/LOC411678	9	Worker-48h_vs_Drone-48h
GO:1901654	BP	GO:1901654	response to ketone	9/381	39/4987	0.00217379	0.0167038	0.0130238	LOC412863/LOC408295/LOC408276/LOC409348/LOC411296/Ecr/Kr-h1/Usp/LOC107964061	9	Worker-48h_vs_Drone-48h
GO:0035277	BP	GO:0035277	spiracle morphogenesis, open tracheal system	6/381	19/4987	0.00220103	0.0168499	0.0131376	LOC410642/LOC100577697/LOC102654533/LOC726929/LOC412092/LOC100577393	6	Worker-48h_vs_Drone-48h
GO:0016331	BP	GO:0016331	morphogenesis of embryonic epithelium	16/381	96/4987	0.00222884	0.0169991	0.013254	LOC552030/LOC410107/LOC100577697/LOC724832/LOC409348/LOC412471/LOC408337/LOC413289/LOC412092/LOC726993/LOC411276/LOC725591/LOC100577393/LOC413834/LOC408444/LOC413980	16	Worker-48h_vs_Drone-48h
GO:0033993	BP	GO:0033993	response to lipid	10/381	47/4987	0.0024007	0.0182417	0.0142229	LOC412863/LOC408295/LOC408276/LOC409348/LOC411296/Ecr/Kr-h1/LOC409065/Usp/LOC107964061	10	Worker-48h_vs_Drone-48h
GO:0035265	BP	GO:0035265	organ growth	11/381	55/4987	0.00249323	0.0188051	0.0146621	LOC726929/LOC408664/InR-2/LOC413289/LOC413242/LOC413440/Usp/LOC410009/LOC725591/LOC413433/LOC411678	11	Worker-48h_vs_Drone-48h
GO:1903530	BP	GO:1903530	regulation of secretion by cell	11/381	55/4987	0.00249323	0.0188051	0.0146621	LOC409957/LOC408653/LOC725891/LOC409933/LOC100576700/LOC409348/LOC408337/InR-2/LOC410890/LOC412961/LOC408354	11	Worker-48h_vs_Drone-48h
GO:0042051	BP	GO:0042051	compound eye photoreceptor development	14/381	80/4987	0.00259464	0.0194265	0.0151466	LOC408727/LOC411079/LOC100577697/LOC102655131/LOC410758/LOC413569/LOC413377/LOC726228/LOC413289/LOC551848/LOC725117/LOC726709/Kr-h1/LOC725591	14	Worker-48h_vs_Drone-48h
GO:0045926	BP	GO:0045926	negative regulation of growth	14/381	80/4987	0.00259464	0.0194265	0.0151466	LOC409711/LOC411296/nanos/InR-2/LOC102656465/Ecr/LOC409065/LOC413440/LOC410009/LOC725591/LOC408775/LOC413433/LOC411678/LOC412663	14	Worker-48h_vs_Drone-48h
GO:0098742	BP	GO:0098742	cell-cell adhesion via plasma-membrane adhesion molecules	9/381	40/4987	0.00262011	0.0195457	0.0152395	LOC551736/LOC412855/LOC413569/LOC409849/LOC724269/LOC413289/LOC551848/LOC410009/LOC102655706	9	Worker-48h_vs_Drone-48h
GO:0050802	BP	GO:0050802	circadian sleep/wake cycle, sleep	7/381	26/4987	0.00264197	0.0196371	0.0153108	LOC411200/LOC100577019/Nipped-B/LOC409361/InR-2/Ecr/LOC412260	7	Worker-48h_vs_Drone-48h
GO:0008283	BP	GO:0008283	cell population proliferation	34/381	273/4987	0.0027013	0.0200053	0.0155979	LOC552030/LOC410334/LOC412863/LOC724607/LOC411079/LOC100577697/LOC724832/LOC412853/LOC102654533/LOC726929/LOC409348/LOC552079/InR-2/LOC413289/LOC100576169/LOC408577/LOC552062/Ecr/LOC100577692/LOC409049/LOC727399/LOC725981/LOC412092/LOC113218545/LOC413440/LOC410009/LOC725591/LOC408666/LOC100577393/LOC551259/LOC413183/LOC413834/LOC411315/LOC411678	34	Worker-48h_vs_Drone-48h
GO:0010001	BP	GO:0010001	glial cell differentiation	8/381	33/4987	0.00273382	0.0201005	0.0156721	LOC410151/LOC410334/LOC725754/LOC413289/LOC725117/LOC102656465/LOC725671/LOC412243	8	Worker-48h_vs_Drone-48h
GO:0042745	BP	GO:0042745	circadian sleep/wake cycle	8/381	33/4987	0.00273382	0.0201005	0.0156721	LOC411200/LOC100577019/Nipped-B/LOC409361/InR-2/Ecr/LOC113218809/LOC412260	8	Worker-48h_vs_Drone-48h
GO:0009967	BP	GO:0009967	positive regulation of signal transduction	31/381	243/4987	0.002847	0.0208576	0.0162624	LOC100576163/LOC551736/LOC100577697/LOC726929/LOC409137/LOC550870/LOC552079/LOC726770/LOC408664/LOC409512/LOC724489/LOC413334/LOC726228/InR-2/LOC413289/LOC726251/LOC412243/LOC113218545/LOC413440/LOC726993/LOC410009/LOC725591/LOC727483/LOC410035/LOC410502/LOC412274/LOC413183/LOC413032/LOC551898/LOC550708/LOC408963	31	Worker-48h_vs_Drone-48h
GO:0007398	BP	GO:0007398	ectoderm development	6/381	20/4987	0.00294508	0.0213466	0.0166437	LOC726302/LOC552030/LOC726929/LOC413289/LOC725671/LOC410035	6	Worker-48h_vs_Drone-48h
GO:0017157	BP	GO:0017157	regulation of exocytosis	6/381	20/4987	0.00294508	0.0213466	0.0166437	LOC408653/LOC725891/LOC409348/LOC408337/LOC412961/LOC408354	6	Worker-48h_vs_Drone-48h
GO:0035051	BP	GO:0035051	cardiocyte differentiation	6/381	20/4987	0.00294508	0.0213466	0.0166437	LOC410642/LOC410643/LOC412739/LOC409611/LOC413289/Ecr	6	Worker-48h_vs_Drone-48h
GO:00071861	BP	GO:0007186	G protein-coupled receptor signaling pathway	16/381	99/4987	0.00307937	0.0222411	0.0173412	LOC412883/LOC412011/LOC100576163/LOC550791/LOC100576130/LOC724602/LOC726228/LOC102656465/LOC413527/sGC-alpha1/LOC411011/LOC409020/LOC413071/LOC727483/LOC552142/LOC113218809	16	Worker-48h_vs_Drone-48h
GO:0050770	BP	GO:0050770	regulation of axonogenesis	9/381	41/4987	0.00313607	0.0225709	0.0175983	LOC413558/LOC724319/LOC409611/LOC413569/LOC551848/LOC724613/LOC726723/LOC412274/LOC410785	9	Worker-48h_vs_Drone-48h
GO:0010453	BP	GO:0010453	regulation of cell fate commitment	7/381	27/4987	0.00333709	0.0237192	0.0184936	LOC410642/LOC726761/LOC408763/LOC552079/LOC413385/LOC413289/LOC725117	7	Worker-48h_vs_Drone-48h
GO:0035070	BP	GO:0035070	salivary gland histolysis	7/381	27/4987	0.00333709	0.0237192	0.0184936	LOC412863/LOC408358/LOC408276/LOC409348/LOC411296/Ecr/LOC552479	7	Worker-48h_vs_Drone-48h
GO:0007446	BP	GO:0007446	imaginal disc growth	8/381	34/4987	0.00334203	0.0237192	0.0184936	LOC726929/InR-2/LOC413289/LOC413242/LOC410009/LOC725591/LOC413433/LOC411678	8	Worker-48h_vs_Drone-48h
GO:0035329	BP	GO:0035329	hippo signaling	8/381	34/4987	0.00334203	0.0237192	0.0184936	LOC408664/LOC412866/LOC410717/LOC413334/LOC413440/LOC410009/LOC725591/LOC411678	8	Worker-48h_vs_Drone-48h
GO:0010033	BP	GO:0010033	response to organic substance	39/381	331/4987	0.00367566	0.0259967	0.0202693	Hiscl1/LOC412011/LOC552030/LOC412863/LOC724607/LOC100577697/LOC408295/LOC100576130/LOC408276/LOC726929/LOC408693/LOC409348/LOC411296/LOC412866/LOC409512/LOC412471/LOC409849/LOC413334/LOC726228/InR-2/LOC100576169/LOC725117/LOC408543/LOC408577/LOC552062/LOC410637/LOC411011/LOC413242/Ecr/Kr-h1/LOC409065/LOC408298/LOC726251/Usp/LOC726993/LOC410035/LOC100577393/LOC412260/LOC107964061	39	Worker-48h_vs_Drone-48h
GO:0009948	BP	GO:0009948	anterior/posterior axis specification	17/381	110/4987	0.00374739	0.0264127	0.0205937	LOC410399/LOC724830/LOC726929/LOC409348/Hb/LOC410717/nanos/LOC413289/LOC725117/LOC726709/LOC411173/LOC408298/LOC408826/LOC410035/LOC412475/LOC100577393/LOC413834	17	Worker-48h_vs_Drone-48h
GO:0012501	BP	GO:0012501	programmed cell death	32/381	258/4987	0.00381905	0.0268252	0.0209153	LOC411968/LOC410642/LOC410643/LOC412863/LOC100577697/LOC408358/LOC102655131/LOC410758/LOC408276/LOC409348/LOC409137/LOC411296/LOC413489/LOC408664/nanos/LOC413334/LOC413289/Ecr/LOC100577692/LOC100576449/LOC409065/LOC726251/LOC726685/LOC113218545/LOC413440/LOC410009/LOC408428/LOC552479/LOC100577393/LOC413834/LOC411678/LOC724651	32	Worker-48h_vs_Drone-48h
GO:0034329	BP	GO:0034329	cell junction assembly	26/381	197/4987	0.00386085	0.0269434	0.0210075	LOC413215/LOC410151/LOC551736/LOC409711/LOC412853/LOC409348/LOC413569/LOC410717/LOC408337/LOC409849/nanos/NLG-4/LOC551848/LOC102656465/LOC552062/LOC409065/LOC408298/LOC413994/LOC725591/LOC408775/LOC725760/LOC102655706/LOC411744/LOC413834/LOC412663/LOC413980	26	Worker-48h_vs_Drone-48h
GO:0016334	BP	GO:0016334	establishment or maintenance of polarity of follicular epithelium	6/381	21/4987	0.00386224	0.0269434	0.0210075	LOC409348/LOC408826/LOC725591/LOC100577393/LOC413834/LOC413433	6	Worker-48h_vs_Drone-48h
GO:0008355	BP	GO:0008355	olfactory learning	8/381	35/4987	0.00405025	0.0280634	0.0218808	LOC100577697/LOC408302/LOC409849/LOC552062/LOC552206/LOC113218545/LOC100577393/LOC724172	8	Worker-48h_vs_Drone-48h
GO:0016203	BP	GO:0016203	muscle attachment	8/381	35/4987	0.00405025	0.0280634	0.0218808	LOC726302/LOC551272/LOC409856/LOC408826/LOC113218545/LOC100577393/LOC551259/LOC725878	8	Worker-48h_vs_Drone-48h
GO:0007494	BP	GO:0007494	midgut development	7/381	28/4987	0.00416343	0.0285906	0.0222918	LOC552030/LOC410642/LOC410643/LOC413946/LOC412092/LOC113218545/LOC725389	7	Worker-48h_vs_Drone-48h
GO:0048806	BP	GO:0048806	genitalia development	7/381	28/4987	0.00416343	0.0285906	0.0222918	LOC410642/LOC726252/LOC410643/LOC409849/LOC413289/Dsx/Dll	7	Worker-48h_vs_Drone-48h
GO:0007351	BP	GO:0007351	tripartite regional subdivision	16/381	102/4987	0.00418229	0.0285906	0.0222918	LOC410399/LOC726929/LOC409348/Hb/LOC410717/nanos/LOC413289/LOC725117/LOC726709/LOC411173/LOC408298/LOC408826/LOC410035/LOC412475/LOC100577393/LOC413834	16	Worker-48h_vs_Drone-48h
GO:0008595	BP	GO:0008595	anterior/posterior axis specification, embryo	16/381	102/4987	0.00418229	0.0285906	0.0222918	LOC410399/LOC726929/LOC409348/Hb/LOC410717/nanos/LOC413289/LOC725117/LOC726709/LOC411173/LOC408298/LOC408826/LOC410035/LOC412475/LOC100577393/LOC413834	16	Worker-48h_vs_Drone-48h
GO:0048477	BP	GO:0048477	oogenesis	50/381	454/4987	0.00428883	0.0292212	0.0227835	LOC100577697/LOC724832/LOC413946/LOC551272/LOC724830/LOC408276/LOC726929/LOC552705/LOC409348/LOC413489/LOC409611/LOC410178/LOC412866/LOC413569/LOC410717/nanos/LOC724535/LOC410951/LOC552187/InR-2/LOC413289/LOC100576169/LOC725117/LOC409780/LOC726709/LOC552062/LOC410637/LOC726727/LOC725603/Ecr/LOC100576449/LOC408298/LOC552206/LOC408826/LOC726685/LOC412092/LOC552100/LOC113218545/LOC413440/LOC412961/U…	50	Worker-48h_vs_Drone-48h
GO:0046620	BP	GO:0046620	regulation of organ growth	9/381	43/4987	0.00440612	0.0299206	0.0233288	LOC408664/InR-2/LOC413242/LOC413440/Usp/LOC410009/LOC725591/LOC413433/LOC411678	9	Worker-48h_vs_Drone-48h
GO:0043067	BP	GO:0043067	regulation of programmed cell death	25/381	189/4987	0.00443959	0.0300481	0.0234281	LOC411968/LOC410642/LOC412863/LOC100577697/LOC102655131/LOC408276/LOC409348/LOC409137/LOC411296/LOC408664/nanos/LOC413334/LOC413289/Ecr/LOC100577692/LOC100576449/LOC409065/LOC726251/LOC726685/LOC113218545/LOC413440/LOC410009/LOC100577393/LOC411678/LOC724651	25	Worker-48h_vs_Drone-48h
GO:0042692	BP	GO:0042692	muscle cell differentiation	16/381	103/4987	0.00461492	0.0311317	0.024273	LOC551736/LOC410643/LOC413946/LOC551272/LOC725504/InR-2/LOC413289/LOC409856/LOC725117/LOC409780/LOC727399/LOC408826/LOC412092/LOC100577393/LOC551259/LOC725878	16	Worker-48h_vs_Drone-48h
GO:0051240	BP	GO:0051240	positive regulation of multicellular organismal process	23/381	170/4987	0.00472331	0.0317581	0.0247614	LOC410334/LOC100577019/LOC100576163/LOC410643/LOC413558/LOC100577697/LOC725776/LOC552079/LOC408664/LOC408337/InR-2/LOC413289/LOC551848/LOC100577676/LOC411011/LOC411173/Ecr/LOC100577692/LOC409065/LOC726993/LOC412274/LOC413834/LOC113218809	23	Worker-48h_vs_Drone-48h
GO:0035290	BP	GO:0035290	trunk segmentation	4/381	10/4987	0.00485973	0.0324617	0.02531	LOC410642/LOC726929/Hb/LOC412475	4	Worker-48h_vs_Drone-48h
GO:0048634	BP	GO:0048634	regulation of muscle organ development	4/381	10/4987	0.00485973	0.0324617	0.02531	LOC410642/LOC551736/LOC410643/LOC413946	4	Worker-48h_vs_Drone-48h
GO:0032870	BP	GO:0032870	cellular response to hormone stimulus	14/381	86/4987	0.00513058	0.0341323	0.0266126	LOC412011/LOC412863/LOC408295/LOC100576130/LOC409512/InR-2/LOC408577/LOC410637/Ecr/LOC409065/Usp/LOC726993/LOC412260/LOC107964061	14	Worker-48h_vs_Drone-48h
GO:0008593	BP	GO:0008593	regulation of Notch signaling pathway	15/381	95/4987	0.00514323	0.0341323	0.0266126	LOC411250/LOC551736/LOC412863/LOC409348/LOC408664/LOC411238/LOC724535/LOC413289/LOC551848/LOC727399/LOC725591/LOC410860/LOC410502/LOC551898/LOC550708	15	Worker-48h_vs_Drone-48h
GO:0010941	BP	GO:0010941	regulation of cell death	28/381	222/4987	0.00527756	0.0349105	0.0272193	LOC411968/LOC410642/LOC412863/LOC100577697/LOC102655131/LOC725541/LOC408276/LOC409348/LOC409137/LOC411296/LOC410828/LOC408664/nanos/LOC413334/LOC413289/Ecr/LOC100577692/LOC100576449/LOC409065/LOC726251/LOC726685/LOC113218545/LOC413440/LOC410009/LOC408666/LOC100577393/LOC411678/LOC724651	28	Worker-48h_vs_Drone-48h
GO:0050769	BP	GO:0050769	positive regulation of neurogenesis	12/381	69/4987	0.00541929	0.0355879	0.0277475	LOC410334/LOC413558/LOC100577697/LOC725776/InR-2/LOC413289/LOC551848/Ecr/LOC100577692/LOC409065/LOC412274/LOC413834	12	Worker-48h_vs_Drone-48h
GO:0007219	BP	GO:0007219	Notch signaling pathway	17/381	114/4987	0.00544227	0.0355879	0.0277475	LOC411250/LOC551736/LOC412863/LOC409348/LOC409611/LOC408664/LOC411238/LOC724535/LOC413289/LOC551848/LOC727399/LOC725591/LOC410860/LOC410502/LOC551898/LOC100578826/LOC550708	17	Worker-48h_vs_Drone-48h
GO:0007448	BP	GO:0007448	anterior/posterior pattern specification, imaginal disc	5/381	16/4987	0.00546703	0.0355879	0.0277475	LOC552030/LOC410642/LOC410643/LOC726929/LOC100576449	5	Worker-48h_vs_Drone-48h
GO:0030516	BP	GO:0030516	regulation of axon extension	5/381	16/4987	0.00546703	0.0355879	0.0277475	LOC413558/LOC409611/LOC413569/LOC551848/LOC410785	5	Worker-48h_vs_Drone-48h
GO:0061387	BP	GO:0061387	regulation of extent of cell growth	5/381	16/4987	0.00546703	0.0355879	0.0277475	LOC413558/LOC409611/LOC413569/LOC551848/LOC410785	5	Worker-48h_vs_Drone-48h
GO:0010975	BP	GO:0010975	regulation of neuron projection development	13/381	78/4987	0.00562343	0.0364898	0.0284507	LOC413558/LOC725776/LOC724319/LOC409611/LOC413569/LOC551848/LOC724613/LOC726723/Kr-h1/LOC409065/LOC412274/LOC411678/LOC410785	13	Worker-48h_vs_Drone-48h
GO:0000578	BP	GO:0000578	embryonic axis specification	16/381	106/4987	0.00613683	0.0396952	0.0309499	LOC410399/LOC726929/LOC409348/Hb/LOC410717/nanos/LOC413289/LOC725117/LOC726709/LOC411173/LOC408298/LOC408826/LOC410035/LOC412475/LOC100577393/LOC413834	16	Worker-48h_vs_Drone-48h
GO:0051049	BP	GO:0051049	regulation of transport	26/381	204/4987	0.00617205	0.0397971	0.0310294	LOC409957/LOC410151/LOC408653/LOC725891/LOC410334/LOC100577019/LOC409933/LOC412853/LOC413134/LOC100576700/LOC409348/LOC408337/InR-2/LOC726709/LOC726727/LOC727399/LOC410890/LOC412961/LOC726993/LOC725591/LOC408354/LOC408618/LOC552479/LOC410793/LOC412260/LOC411678	26	Worker-48h_vs_Drone-48h
GO:0045214	BP	GO:0045214	sarcomere organization	7/381	30/4987	0.00626936	0.0401575	0.0313104	LOC551272/LOC409856/LOC409780/LOC408826/LOC412092/LOC551259/LOC725878	7	Worker-48h_vs_Drone-48h
GO:0003382	BP	GO:0003382	epithelial cell morphogenesis	6/381	23/4987	0.00630654	0.0401575	0.0313104	LOC411079/LOC410975/LOC411173/LOC413256/LOC725591/LOC413834	6	Worker-48h_vs_Drone-48h
GO:0007484	BP	GO:0007484	imaginal disc-derived genitalia development	6/381	23/4987	0.00630654	0.0401575	0.0313104	LOC410642/LOC726252/LOC409849/LOC413289/Dsx/Dll	6	Worker-48h_vs_Drone-48h
GO:0042659	BP	GO:0042659	regulation of cell fate specification	6/381	23/4987	0.00630654	0.0401575	0.0313104	LOC410642/LOC726761/LOC408763/LOC552079/LOC413289/LOC725117	6	Worker-48h_vs_Drone-48h
GO:0048584	BP	GO:0048584	positive regulation of response to stimulus	35/381	299/4987	0.00647807	0.0411217	0.0320621	LOC100576163/LOC551736/LOC413558/LOC100577697/LOC726929/LOC409137/LOC550870/LOC552079/LOC726770/LOC408664/LOC409512/LOC724489/LOC413334/LOC726228/InR-2/LOC413289/LOC551848/LOC726251/LOC412243/LOC113218545/LOC413440/LOC726993/LOC410009/LOC725591/LOC727483/LOC410035/LOC410502/LOC100577393/LOC412274/LOC413183/LOC408960/LOC413032/LOC551898/LOC550708/LOC408963	35	Worker-48h_vs_Drone-48h
GO:00030082	BP	GO:0003008	system process	41/381	364/4987	0.00651308	0.0412159	0.0321356	LOC551883/LOC100577019/LOC551736/LOC724607/LOC100577697/LOC408302/LOC408358/LOC550791/LOC412818/LOC413134/Nipped-B/LOC408693/LOC724704/brp/LOC409849/LOC411729/LOC411506/LOC410951/LOC413289/LOC100576169/LOC408543/LOC409780/LOC102656465/LOC552062/LOC411011/Ecr/LOC408298/LOC552206/LOC409020/LOC412092/LOC413071/LOC113218545/LOC411674/LOC100577393/nAChRa8/LOC411053/LOC413834/LOC413399/LOC408874/LOC725…	41	Worker-48h_vs_Drone-48h
GO:0050768	BP	GO:0050768	negative regulation of neurogenesis	10/381	54/4987	0.00686884	0.0431373	0.0336337	LOC412853/LOC409348/LOC413385/LOC409849/LOC413289/Ecr/Kr-h1/LOC727399/LOC413440/LOC411678	10	Worker-48h_vs_Drone-48h
GO:0048568	BP	GO:0048568	embryonic organ development	8/381	38/4987	0.00688002	0.0431373	0.0336337	LOC410334/LOC412739/LOC411238/LOC413289/LOC727399/LOC411276/LOC408666/LOC408960	8	Worker-48h_vs_Drone-48h
GO:1990138	BP	GO:1990138	neuron projection extension	8/381	38/4987	0.00688002	0.0431373	0.0336337	LOC413558/LOC725776/LOC409611/LOC413569/LOC551848/LOC410637/LOC410785/LOC410904	8	Worker-48h_vs_Drone-48h
GO:0007271	BP	GO:0007271	synaptic transmission, cholinergic	4/381	11/4987	0.00718176	0.0448915	0.0350014	LOC412011/LOC100577019/LOC408302/nAChRa8	4	Worker-48h_vs_Drone-48h
GO:0035050	BP	GO:0035050	embryonic heart tube development	5/381	17/4987	0.00726797	0.0451542	0.0352062	LOC412739/LOC411238/LOC727399/LOC411276/LOC408960	5	Worker-48h_vs_Drone-48h
GO:0040018	BP	GO:0040018	positive regulation of multicellular organism growth	5/381	17/4987	0.00726797	0.0451542	0.0352062	LOC100576163/LOC408337/InR-2/LOC411173/LOC726993	5	Worker-48h_vs_Drone-48h
GO:0035159	BP	GO:0035159	regulation of tube length, open tracheal system	7/381	31/4987	0.00757941	0.0469464	0.0366036	LOC411079/LOC409849/LOC551848/LOC412092/LOC410009/LOC100578865/LOC413980	7	Worker-48h_vs_Drone-48h
GO:0008360	BP	GO:0008360	regulation of cell shape	10/381	55/4987	0.0078412	0.0482193	0.037596	LOC410107/LOC411079/LOC409348/LOC410975/LOC409849/LOC413256/LOC552100/LOC412274/LOC411678/LOC410129	10	Worker-48h_vs_Drone-48h
GO:0001704	BP	GO:0001704	formation of primary germ layer	6/381	24/4987	0.00787927	0.0482193	0.037596	LOC410643/LOC102654533/LOC411296/LOC725504/LOC413242/LOC408960	6	Worker-48h_vs_Drone-48h
GO:0016318	BP	GO:0016318	ommatidial rotation	6/381	24/4987	0.00787927	0.0482193	0.037596	LOC100577697/LOC551848/LOC725117/LOC412092/LOC100577393/LOC410904	6	Worker-48h_vs_Drone-48h
GO:0050920	BP	GO:0050920	regulation of chemotaxis	6/381	24/4987	0.00787927	0.0482193	0.037596	LOC413558/LOC724319/LOC413569/LOC551848/LOC408960/LOC410785	6	Worker-48h_vs_Drone-48h
GO:0042058	BP	GO:0042058	regulation of epidermal growth factor receptor signaling pathway	8/381	39/4987	0.00809453	0.0492417	0.0383932	LOC100577697/LOC413377/LOC409849/LOC413334/LOC552187/LOC725117/LOC408298/LOC113218545	8	Worker-48h_vs_Drone-48h
GO:1901184	BP	GO:1901184	regulation of ERBB signaling pathway	8/381	39/4987	0.00809453	0.0492417	0.0383932	LOC100577697/LOC413377/LOC409849/LOC413334/LOC552187/LOC725117/LOC408298/LOC113218545	8	Worker-48h_vs_Drone-48h
GO:00985901	CC	GO:0098590	plasma membrane region	29/335	160/4418	6.46e-06	0.00168676	0.00150342	LOC409957/LOC100577188/LOC551736/LOC413553/LOC724832/LOC409348/LOC410975/LOC724704/LOC413569/LOC410717/LOC408337/LOC409849/LOC411729/LOC726228/LOC100576169/LOC408826/LOC724594/LOC412092/LOC413440/LOC726993/LOC410009/LOC725591/LOC410860/LOC725760/LOC411744/LOC409027/LOC413834/LOC412663/LOC413980	29	Worker-48h_vs_Drone-48h
GO:0016327	CC	GO:0016327	apicolateral plasma membrane	8/335	18/4418	2.24e-05	0.00292592	0.0026079	LOC724832/LOC409348/LOC410009/LOC725591/LOC725760/LOC411744/LOC413834/LOC413980	8	Worker-48h_vs_Drone-48h
GO:0045177	CC	GO:0045177	apical part of cell	20/335	108/4418	0.000134964	0.0105027	0.00936115	LOC409957/LOC551736/LOC413553/LOC724832/LOC412853/LOC413385/LOC410975/LOC410178/LOC408337/LOC100576169/LOC724613/LOC412092/LOC413440/LOC725591/LOC410860/LOC100578865/LOC413834/LOC411678/LOC550708/LOC413980	20	Worker-48h_vs_Drone-48h
GO:0099738	CC	GO:0099738	cell cortex region	11/335	41/4418	0.000160961	0.0105027	0.00936115	LOC412853/brp/LOC724299/LOC727399/LOC412092/LOC413440/LOC726993/LOC100578865/LOC413834/LOC411678/LOC550708	11	Worker-48h_vs_Drone-48h
GO:00055763	CC	GO:0005576	extracellular region	34/335	244/4418	0.000301453	0.0157359	0.0140255	LOC551572/LOC410452/LOC726252/LOC100576163/Hex70c/LOC100577697/LOC725541/LOC100576130/LOC724319/LOC726929/LOC409348/LOC410717/LOC409512/LOC413021/InR-2/Pla2/LOC410467/LOC411011/LOC411173/LOC412791/Y-y/Vg/LOC113218545/LOC725366/LOC727483/LOC408666/LOC408960/LOC410793/LOC113218809/JHBP-1/LOC412663/LOC724651/LOC410380/LOC413980	34	Worker-48h_vs_Drone-48h
GO:00300541	CC	GO:0030054	cell junction	38/335	289/4418	0.000439978	0.0171861	0.0153181	LOC413215/LOC409957/LOC408959/LOC408653/LOC551736/LOC724832/LOC551272/LOC408693/LOC409348/LOC409137/LOC726770/LOC724704/LOC413569/LOC410717/brp/LOC409849/nanos/NLG-4/LOC724269/LOC413289/LOC551848/LOC410467/LOC724299/LOC408298/LOC408826/LOC412092/LOC413440/LOC725591/LOC408775/LOC552142/LOC552479/LOC725760/LOC411744/LOC413834/LOC411213/LOC411678/LOC412663/LOC413980	38	Worker-48h_vs_Drone-48h
GO:0016324	CC	GO:0016324	apical plasma membrane	12/335	53/4418	0.00046093	0.0171861	0.0153181	LOC409957/LOC551736/LOC413553/LOC724832/LOC410975/LOC408337/LOC100576169/LOC413440/LOC725591/LOC410860/LOC413834/LOC413980	12	Worker-48h_vs_Drone-48h
GO:01200251	CC	GO:0120025	plasma membrane bounded cell projection	36/335	278/4418	0.00083622	0.0259378	0.0231186	LOC412883/LOC409371/LOC100578862/LOC113219241/LOC100576163/LOC550791/LOC412739/LOC724319/LOC409137/LOC726770/LOC724704/LOC413569/LOC413899/LOC410717/LOC409849/LOC726228/LOC724269/LOC726723/LOC551897/Ecr/LOC100576449/Y-y/LOC408298/LOC409020/LOC411197/Usp/LOC413994/LOC725591/LOC410860/LOC725118/LOC552479/LOC412274/LOC102655706/LOC411744/LOC725294/LOC408444	36	Worker-48h_vs_Drone-48h
GO:00429951	CC	GO:0042995	cell projection	36/335	279/4418	0.000894408	0.0259378	0.0231186	LOC412883/LOC409371/LOC100578862/LOC113219241/LOC100576163/LOC550791/LOC412739/LOC724319/LOC409137/LOC726770/LOC724704/LOC413569/LOC413899/LOC410717/LOC409849/LOC726228/LOC724269/LOC726723/LOC551897/Ecr/LOC100576449/Y-y/LOC408298/LOC409020/LOC411197/Usp/LOC413994/LOC725591/LOC410860/LOC725118/LOC552479/LOC412274/LOC102655706/LOC411744/LOC725294/LOC408444	36	Worker-48h_vs_Drone-48h
GO:00037002	MF	GO:0003700	DNA-binding transcription factor activity	47/310	209/4000	4.94e-12	1.63e-09	1.55e-09	LOC413060/LOC724315/LOC410151/LOC100576912/LOC102654776/LOC726179/LOC552030/LOC410642/LOC410334/LOC410499/LOC725754/LOC410643/LOC410399/LOC410107/LOC411079/LOC725776/LOC726761/LOC413946/LOC102655131/LOC102654533/LOC408295/LOC725532/LOC408763/LOC411296/LOC552079/Hb/LOC724622/LOC725220/LOC100576817/LOC100578446/Ecr/LOC100577692/Kr-h1/LOC725671/LOC552100/Usp/LOC411276/LOC725389/LOC411674/Dsx/LOC4124…	47	Worker-48h_vs_Drone-48h
GO:01401101	MF	GO:0140110	transcription regulator activity	54/310	292/4000	3.55e-10	5.86e-08	5.55e-08	LOC413060/LOC724315/LOC410151/LOC100576912/LOC102654776/LOC726179/LOC552030/LOC410642/LOC410334/LOC410499/LOC725754/LOC726530/LOC410643/LOC410399/LOC410107/LOC411079/LOC725776/LOC408910/LOC726761/LOC413946/LOC102655131/LOC102654533/LOC408295/LOC725532/LOC408763/LOC411296/LOC552079/Hb/LOC412422/LOC724622/LOC724535/LOC725220/LOC100576817/LOC100578446/LOC410637/Ecr/LOC100577692/Kr-h1/LOC409049/LOC72…	54	Worker-48h_vs_Drone-48h
GO:0000976	MF	GO:0000976	transcription cis-regulatory region binding	30/310	120/4000	3.49e-09	3.84e-07	3.64e-07	LOC410151/LOC100576912/LOC102654776/LOC726179/LOC410642/LOC410334/LOC410499/LOC410643/LOC726761/LOC413946/LOC102654533/LOC408763/LOC411296/LOC552079/Hb/LOC724622/LOC100576817/Ecr/LOC100577692/LOC411986/LOC411373/Usp/LOC411276/LOC725389/LOC411674/Dsx/LOC408449/LOC408944/LOC100577342/LOC107964061	30	Worker-48h_vs_Drone-48h
GO:00435651	MF	GO:0043565	sequence-specific DNA binding	38/310	190/4000	2.26e-08	1.53e-06	1.45e-06	LOC410151/LOC100576912/LOC102654776/LOC726179/LOC552030/LOC410642/LOC410334/LOC410499/LOC410643/LOC411079/LOC725776/LOC726761/LOC413946/LOC102655131/LOC102654533/LOC408763/LOC411296/LOC552079/Hb/LOC724622/LOC408981/LOC100576817/LOC100578446/Ecr/LOC100577692/LOC411986/LOC552100/LOC411373/Usp/LOC411276/LOC725389/LOC411674/Dsx/LOC409795/LOC408449/LOC408944/LOC100577342/LOC107964061	38	Worker-48h_vs_Drone-48h
GO:00009812	MF	GO:0000981	DNA-binding transcription factor activity, RNA polymerase II-specific	32/310	144/4000	2.32e-08	1.53e-06	1.45e-06	LOC413060/LOC724315/LOC410151/LOC102654776/LOC726179/LOC552030/LOC410334/LOC410499/LOC410643/LOC410399/LOC726761/LOC413946/LOC102655131/LOC102654533/LOC408295/LOC408763/LOC411296/LOC552079/Hb/LOC725220/LOC100576817/Ecr/LOC100577692/LOC725671/LOC552100/Usp/LOC725389/Dsx/LOC412475/LOC408449/LOC100577342/LOC107964061	32	Worker-48h_vs_Drone-48h
GO:19908371	MF	GO:1990837	sequence-specific double-stranded DNA binding	30/310	131/4000	3.17e-08	1.74e-06	1.65e-06	LOC410151/LOC100576912/LOC102654776/LOC726179/LOC410642/LOC410334/LOC410499/LOC410643/LOC726761/LOC413946/LOC102654533/LOC408763/LOC411296/LOC552079/Hb/LOC724622/LOC100576817/Ecr/LOC100577692/LOC411986/LOC411373/Usp/LOC411276/LOC725389/LOC411674/Dsx/LOC408449/LOC408944/LOC100577342/LOC107964061	30	Worker-48h_vs_Drone-48h
GO:0001067	MF	GO:0001067	transcription regulatory region nucleic acid binding	32/310	149/4000	5.54e-08	2.29e-06	2.17e-06	LOC410151/LOC100576912/LOC102654776/LOC726179/LOC552030/LOC410642/LOC410334/LOC410499/LOC410643/LOC726761/LOC413946/LOC102654533/LOC408763/LOC411296/LOC552079/Hb/LOC724622/LOC410951/LOC100576817/Ecr/LOC100577692/LOC411986/LOC411373/Usp/LOC411276/LOC725389/LOC411674/Dsx/LOC408449/LOC408944/LOC100577342/LOC107964061	32	Worker-48h_vs_Drone-48h
GO:0003690	MF	GO:0003690	double-stranded DNA binding	32/310	149/4000	5.54e-08	2.29e-06	2.17e-06	LOC410151/LOC100576912/LOC102654776/LOC726179/LOC410642/LOC410334/LOC410499/LOC410643/LOC726761/LOC413946/LOC102654533/LOC408763/LOC411296/LOC552079/Hb/LOC724622/LOC100576817/Ecr/LOC100577692/LOC411986/LOC411373/Usp/LOC411276/LOC725389/LOC411674/LOC100576677/LOC408649/Dsx/LOC408449/LOC408944/LOC100577342/LOC107964061	32	Worker-48h_vs_Drone-48h
GO:00380232	MF	GO:0038023	signaling receptor activity	27/310	139/4000	5.1e-06	0.000186832	0.000176998	LOC412883/Hiscl1/LOC412011/LOC412818/LOC724602/LOC413569/LOC412471/LOC411729/LOC726228/InR-2/LOC413289/LOC100576169/LOC551848/LOC726723/LOC413527/Ecr/LOC100576449/LOC726251/LOC409020/Usp/LOC725118/LOC552142/LOC100577393/nAChRa8/LOC725294/LOC410785/LOC107964061	27	Worker-48h_vs_Drone-48h
GO:00600892	MF	GO:0060089	molecular transducer activity	27/310	141/4000	6.76e-06	0.000223075	0.000211335	LOC412883/Hiscl1/LOC412011/LOC412818/LOC724602/LOC413569/LOC412471/LOC411729/LOC726228/InR-2/LOC413289/LOC100576169/LOC551848/LOC726723/LOC413527/Ecr/LOC100576449/LOC726251/LOC409020/Usp/LOC725118/LOC552142/LOC100577393/nAChRa8/LOC725294/LOC410785/LOC107964061	27	Worker-48h_vs_Drone-48h
GO:00036771	MF	GO:0003677	DNA binding	46/310	320/4000	1.72e-05	0.000515293	0.000488172	LOC410151/LOC100576912/LOC102654776/LOC726179/LOC552030/LOC410642/LOC410334/LOC410499/LOC725754/LOC410643/LOC411079/LOC725776/LOC726761/LOC413946/LOC102655131/LOC102654533/LOC410758/LOC408763/LOC411296/LOC552079/Hb/LOC409753/LOC724622/LOC410951/LOC408981/LOC100576817/LOC100578446/Ecr/LOC100577692/LOC409065/LOC725981/LOC411986/LOC552100/LOC411373/Usp/LOC411276/LOC725389/LOC411674/LOC100576677/LOC4…	46	Worker-48h_vs_Drone-48h
GO:00048881	MF	GO:0004888	transmembrane signaling receptor activity	21/310	104/4000	3.24e-05	0.000889884	0.000843048	LOC412883/LOC412011/LOC412818/LOC724602/LOC413569/LOC412471/LOC411729/LOC726228/InR-2/LOC413289/LOC100576169/LOC551848/LOC726723/LOC413527/LOC100576449/LOC726251/LOC725118/LOC552142/LOC100577393/LOC725294/LOC410785	21	Worker-48h_vs_Drone-48h
GO:0000977	MF	GO:0000977	RNA polymerase II transcription regulatory region sequence-specific DNA binding	19/310	91/4000	4.77e-05	0.00120984	0.00114617	LOC410151/LOC102654776/LOC726179/LOC410642/LOC410334/LOC410499/LOC102654533/LOC411296/Hb/LOC724622/LOC100576817/Ecr/LOC100577692/LOC411373/LOC725389/LOC411674/Dsx/LOC408449/LOC100577342	19	Worker-48h_vs_Drone-48h
GO:00012161	MF	GO:0001216	DNA-binding transcription activator activity	11/310	40/4000	0.000152123	0.00334671	0.00317056	LOC410151/LOC726179/LOC410334/LOC413946/LOC102654533/Ecr/LOC725389/Dsx/LOC408449/LOC100577342/LOC107964061	11	Worker-48h_vs_Drone-48h
GO:00012281	MF	GO:0001228	DNA-binding transcription activator activity, RNA polymerase II-specific	11/310	40/4000	0.000152123	0.00334671	0.00317056	LOC410151/LOC726179/LOC410334/LOC413946/LOC102654533/Ecr/LOC725389/Dsx/LOC408449/LOC100577342/LOC107964061	11	Worker-48h_vs_Drone-48h
GO:0008134	MF	GO:0008134	transcription factor binding	20/310	110/4000	0.000230746	0.00475914	0.00450866	LOC552030/LOC412863/LOC102655131/LOC102654533/LOC408763/LOC552079/LOC408664/LOC411238/LOC724535/LOC410951/LOC100576169/LOC725220/LOC410637/Ecr/LOC725671/LOC408894/LOC725389/LOC412475/LOC113219314/LOC107964061	20	Worker-48h_vs_Drone-48h
GO:00051022	MF	GO:0005102	signaling receptor binding	21/310	122/4000	0.000355388	0.0068987	0.00653561	LOC100576163/LOC412863/LOC100577697/LOC725541/LOC551272/LOC100576130/LOC726929/LOC724535/LOC552187/LOC726228/NLG-4/LOC102656465/LOC410637/LOC411011/LOC727399/LOC113218545/LOC727483/LOC408666/LOC408960/LOC410793/LOC113218809	21	Worker-48h_vs_Drone-48h
GO:0001664	MF	GO:0001664	G protein-coupled receptor binding	7/310	24/4000	0.00171344	0.0314131	0.0297598	LOC100576163/LOC100576130/LOC726929/LOC102656465/LOC411011/LOC727483/LOC113218809	7	Worker-48h_vs_Drone-48h
GO:00342202	BP	GO:0034220	monoatomic ion transmembrane transport	13/74	275/4987	0.000164863	0.0441785	0.0394087	LOC100577019/LOC551053/LOC408908/LOC726786/LOC410067/LOC725974/LOC100577974/LOC551046/LOC410788/LOC408680/LOC408645/LOC552279/LOC725219	13	Worker-60h_vs_Drone-60h
GO:00068112	BP	GO:0006811	monoatomic ion transport	14/74	322/4987	0.000217423	0.0441785	0.0394087	LOC100577019/LOC551053/LOC408908/LOC726786/LOC724890/LOC410067/LOC725974/LOC100577974/LOC551046/LOC410788/LOC408680/LOC408645/LOC552279/LOC725219	14	Worker-60h_vs_Drone-60h
GO:00030083	BP	GO:0003008	system process	15/74	364/4987	0.000226528	0.0441785	0.0394087	LOC100577019/LOC410638/LOC726987/LOC725974/Blop/LOC107964589/LOC100577974/LOC100577135/LOC551046/CYP6AQ1/LOC408680/LOC409709/5-HT1/LOC411053/LOC408622	15	Worker-60h_vs_Drone-60h
GO:0097164	BP	GO:0097164	ammonium ion metabolic process	4/74	22/4987	0.00026694	0.0441785	0.0394087	LOC410638/LOC411200/LOC725099/TyHyd	4	Worker-60h_vs_Drone-60h
GO:00055764	CC	GO:0005576	extracellular region	13/56	244/4418	7.25e-06	0.000572709	0.000572327	LOC100576163/Hex70c/LOC100576547/LOC724386/Def1/LOC725547/Tpx-4/LOC726725/Vhdl/Hex110/LOC724749/LOC724395/LOC726995	13	Worker-60h_vs_Drone-60h
GO:00310122	CC	GO:0031012	extracellular matrix	5/56	39/4418	0.000113146	0.00427663	0.00427378	LOC725547/LOC726725/LOC724749/LOC724395/LOC726995	5	Worker-60h_vs_Drone-60h
GO:00303122	CC	GO:0030312	external encapsulating structure	5/56	42/4418	0.000162404	0.00427663	0.00427378	LOC725547/LOC726725/LOC724749/LOC724395/LOC726995	5	Worker-60h_vs_Drone-60h
GO:00052162	MF	GO:0005216	monoatomic ion channel activity	9/61	110/4000	3.4e-05	0.0013115	0.000848766	LOC408908/LOC725974/LOC100577974/LOC551046/LOC410788/LOC408680/LOC408645/LOC552279/LOC725219	9	Worker-60h_vs_Drone-60h
GO:00152672	MF	GO:0015267	channel activity	9/61	114/4000	4.52e-05	0.0013115	0.000848766	LOC408908/LOC725974/LOC100577974/LOC551046/LOC410788/LOC408680/LOC408645/LOC552279/LOC725219	9	Worker-60h_vs_Drone-60h
GO:00228032	MF	GO:0022803	passive transmembrane transporter activity	9/61	114/4000	4.52e-05	0.0013115	0.000848766	LOC408908/LOC725974/LOC100577974/LOC551046/LOC410788/LOC408680/LOC408645/LOC552279/LOC725219	9	Worker-60h_vs_Drone-60h
GO:0016491	MF	GO:0016491	oxidoreductase activity	12/61	212/4000	6.24e-05	0.0013115	0.000848766	LOC411200/LOC412569/LOC724211/LOC724890/LOC100577783/Tpx-4/LOC409306/LOC552425/CYP6AQ1/LOC408622/TyHyd/LOC551401	12	Worker-60h_vs_Drone-60h
GO:00152761	MF	GO:0015276	ligand-gated monoatomic ion channel activity	5/61	30/4000	7.43e-05	0.0013115	0.000848766	LOC100577974/LOC551046/LOC410788/LOC408680/LOC408645	5	Worker-60h_vs_Drone-60h
GO:00228341	MF	GO:0022834	ligand-gated channel activity	5/61	30/4000	7.43e-05	0.0013115	0.000848766	LOC100577974/LOC551046/LOC410788/LOC408680/LOC408645	5	Worker-60h_vs_Drone-60h
GO:00305941	MF	GO:0030594	neurotransmitter receptor activity	5/61	30/4000	7.43e-05	0.0013115	0.000848766	5-HT2alpha/LOC551046/LOC410788/5-HT1/LOC408645	5	Worker-60h_vs_Drone-60h
GO:00162981	MF	GO:0016298	lipase activity	4/61	16/4000	7.77e-05	0.0013115	0.000848766	LOC113219028/LOC410705/LOC413386/LOC411186	4	Worker-60h_vs_Drone-60h
GO:00153182	MF	GO:0015318	inorganic molecular entity transmembrane transporter activity	12/61	234/4000	0.000162428	0.00243642	0.00157679	LOC551053/LOC408908/LOC726786/LOC410067/LOC725974/LOC100577974/LOC551046/LOC410788/LOC408680/LOC408645/LOC552279/LOC725219	12	Worker-60h_vs_Drone-60h
GO:00044971	MF	GO:0004497	monooxygenase activity	4/61	21/4000	0.000241376	0.00317266	0.00205326	LOC411200/LOC100577783/LOC408622/TyHyd	4	Worker-60h_vs_Drone-60h
GO:00228391	MF	GO:0022839	monoatomic ion gated channel activity	6/61	60/4000	0.000258513	0.00317266	0.00205326	LOC408908/LOC100577974/LOC551046/LOC410788/LOC408680/LOC408645	6	Worker-60h_vs_Drone-60h
GO:00150752	MF	GO:0015075	monoatomic ion transmembrane transporter activity	12/61	250/4000	0.000302988	0.00340862	0.00220597	LOC551053/LOC408908/LOC726786/LOC410067/LOC725974/LOC100577974/LOC551046/LOC410788/LOC408680/LOC408645/LOC552279/LOC725219	12	Worker-60h_vs_Drone-60h
GO:00228362	MF	GO:0022836	gated channel activity	6/61	64/4000	0.000369236	0.00361954	0.00234247	LOC408908/LOC100577974/LOC551046/LOC410788/LOC408680/LOC408645	6	Worker-60h_vs_Drone-60h
GO:00080101	MF	GO:0008010	structural constituent of chitin-based larval cuticle	3/61	10/4000	0.000375359	0.00361954	0.00234247	LOC725547/LOC726725/LOC726995	3	Worker-60h_vs_Drone-60h
GO:00167051	MF	GO:0016705	oxidoreductase activity, acting on paired donors, with incorporation or reduction of molecular oxygen	4/61	28/4000	0.000762369	0.00686132	0.00444047	LOC411200/LOC100577783/LOC408622/TyHyd	4	Worker-60h_vs_Drone-60h
GO:00228241	MF	GO:0022824	transmitter-gated monoatomic ion channel activity	3/61	14/4000	0.00109005	0.00919729	0.00595224	LOC551046/LOC410788/LOC408645	3	Worker-60h_vs_Drone-60h
GO:00052141	MF	GO:0005214	structural constituent of chitin-based cuticle	3/61	15/4000	0.00134782	0.00957663	0.00619774	LOC725547/LOC726725/LOC726995	3	Worker-60h_vs_Drone-60h
GO:00052301	MF	GO:0005230	extracellular ligand-gated monoatomic ion channel activity	3/61	15/4000	0.00134782	0.00957663	0.00619774	LOC551046/LOC410788/LOC408645	3	Worker-60h_vs_Drone-60h
GO:00423021	MF	GO:0042302	structural constituent of cuticle	3/61	15/4000	0.00134782	0.00957663	0.00619774	LOC725547/LOC726725/LOC726995	3	Worker-60h_vs_Drone-60h
GO:00052612	MF	GO:0005261	monoatomic cation channel activity	6/61	84/4000	0.00158015	0.0105488	0.0068269	LOC408908/LOC725974/LOC410788/LOC408680/LOC408645/LOC725219	6	Worker-60h_vs_Drone-60h
GO:00228351	MF	GO:0022835	transmitter-gated channel activity	3/61	16/4000	0.00164092	0.0105488	0.0068269	LOC551046/LOC410788/LOC408645	3	Worker-60h_vs_Drone-60h
GO:00045532	MF	GO:0004553	hydrolase activity, hydrolyzing O-glycosyl compounds	4/61	37/4000	0.0022197	0.0131607	0.00851725	AGLU2/Hbg3/LOC409709/LOC406114	4	Worker-60h_vs_Drone-60h
GO:0016903	MF	GO:0016903	oxidoreductase activity, acting on the aldehyde or oxo group of donors	3/61	18/4000	0.00233968	0.0131607	0.00851725	LOC412569/LOC409306/LOC551401	3	Worker-60h_vs_Drone-60h
GO:00990942	MF	GO:0099094	ligand-gated monoatomic cation channel activity	3/61	18/4000	0.00233968	0.0131607	0.00851725	LOC410788/LOC408680/LOC408645	3	Worker-60h_vs_Drone-60h
GO:00228572	MF	GO:0022857	transmembrane transporter activity	12/61	316/4000	0.00243771	0.0131636	0.00851916	LOC551053/LOC408908/LOC726786/LOC410067/LOC725974/LOC100577974/LOC551046/LOC410788/LOC408680/LOC408645/LOC552279/LOC725219	12	Worker-60h_vs_Drone-60h
GO:00167982	MF	GO:0016798	hydrolase activity, acting on glycosyl bonds	4/61	42/4000	0.00355421	0.0184546	0.0119433	AGLU2/Hbg3/LOC409709/LOC406114	4	Worker-60h_vs_Drone-60h
GO:0005254	MF	GO:0005254	chloride channel activity	3/61	22/4000	0.00422816	0.0211408	0.0136818	LOC408908/LOC551046/LOC552279	3	Worker-60h_vs_Drone-60h
GO:00048882	MF	GO:0004888	transmembrane signaling receptor activity	6/61	104/4000	0.0046582	0.0222476	0.0143981	LOC413527/Blop/5-HT2alpha/LOC410788/5-HT1/LOC408645	6	Worker-60h_vs_Drone-60h
GO:00380233	MF	GO:0038023	signaling receptor activity	7/61	139/4000	0.00477912	0.0222476	0.0143981	LOC413527/Blop/5-HT2alpha/LOC551046/LOC410788/5-HT1/LOC408645	7	Worker-60h_vs_Drone-60h
GO:00600893	MF	GO:0060089	molecular transducer activity	7/61	141/4000	0.00516904	0.0232607	0.0150537	LOC413527/Blop/5-HT2alpha/LOC551046/LOC410788/5-HT1/LOC408645	7	Worker-60h_vs_Drone-60h
GO:0005253	MF	GO:0005253	monoatomic anion channel activity	3/61	24/4000	0.00543802	0.0236817	0.0153262	LOC408908/LOC551046/LOC552279	3	Worker-60h_vs_Drone-60h
GO:0005509	MF	GO:0005509	calcium ion binding	4/61	48/4000	0.00577247	0.0243526	0.0157604	LOC409367/LOC551385/LOC408680/LOC406114	4	Worker-60h_vs_Drone-60h
GO:0005262	MF	GO:0005262	calcium channel activity	3/61	26/4000	0.00683618	0.0271436	0.0175666	LOC725974/LOC408680/LOC408645	3	Worker-60h_vs_Drone-60h
GO:00052672	MF	GO:0005267	potassium channel activity	3/61	26/4000	0.00683618	0.0271436	0.0175666	LOC410788/LOC408645/LOC725219	3	Worker-60h_vs_Drone-60h
GO:00049301	MF	GO:0004930	G protein-coupled receptor activity	4/61	51/4000	0.00716616	0.0276409	0.0178884	LOC413527/Blop/5-HT2alpha/5-HT1	4	Worker-60h_vs_Drone-60h
GO:00082362	MF	GO:0008236	serine-type peptidase activity	3/61	27/4000	0.00760808	0.0285303	0.0184641	LOC726352/LOC724208/LOC410627	3	Worker-60h_vs_Drone-60h
GO:00171712	MF	GO:0017171	serine hydrolase activity	3/61	28/4000	0.00842957	0.0307565	0.0199048	LOC726352/LOC724208/LOC410627	3	Worker-60h_vs_Drone-60h
GO:0015108	MF	GO:0015108	chloride transmembrane transporter activity	3/61	29/4000	0.00930132	0.0329739	0.0213399	LOC408908/LOC551046/LOC552279	3	Worker-60h_vs_Drone-60h
GO:00228902	MF	GO:0022890	inorganic cation transmembrane transporter activity	7/61	158/4000	0.0095258	0.0329739	0.0213399	LOC551053/LOC408908/LOC725974/LOC410788/LOC408680/LOC408645/LOC725219	7	Worker-60h_vs_Drone-60h
GO:00052152	MF	GO:0005215	transporter activity	12/61	379/4000	0.0105435	0.0355845	0.0230293	LOC551053/LOC408908/LOC726786/LOC410067/LOC725974/LOC100577974/LOC551046/LOC410788/LOC408680/LOC408645/LOC552279/LOC725219	12	Worker-60h_vs_Drone-60h
GO:00083242	MF	GO:0008324	monoatomic cation transmembrane transporter activity	7/61	165/4000	0.0119428	0.0393239	0.0254494	LOC551053/LOC408908/LOC725974/LOC410788/LOC408680/LOC408645/LOC725219	7	Worker-60h_vs_Drone-60h
GO:0015085	MF	GO:0015085	calcium ion transmembrane transporter activity	3/61	33/4000	0.0133027	0.0427586	0.0276722	LOC725974/LOC408680/LOC408645	3	Worker-60h_vs_Drone-60h
GO:0005272	MF	GO:0005272	sodium channel activity	2/61	12/4000	0.0136862	0.0429682	0.0278079	LOC410788/LOC408645	2	Worker-60h_vs_Drone-60h
GO:0004177	MF	GO:0004177	aminopeptidase activity	2/61	13/4000	0.0160171	0.0480514	0.0310976	LOC551180/LOC410627	2	Worker-60h_vs_Drone-60h
GO:00995281	MF	GO:0099528	G protein-coupled neurotransmitter receptor activity	2/61	13/4000	0.0160171	0.0480514	0.0310976	5-HT2alpha/5-HT1	2	Worker-60h_vs_Drone-60h
GO:00150791	MF	GO:0015079	potassium ion transmembrane transporter activity	3/61	36/4000	0.0168562	0.0484167	0.031334	LOC410788/LOC408645/LOC725219	3	Worker-60h_vs_Drone-60h
GO:0015103	MF	GO:0015103	inorganic anion transmembrane transporter activity	3/61	36/4000	0.0168562	0.0484167	0.031334	LOC408908/LOC551046/LOC552279	3	Worker-60h_vs_Drone-60h
G: Worker
X: Drone
M1: 12h
M2: 24h
M3: 36h
M4: 48h
M5: 60h
