# Supplementary material for: Transcriptomic Analysis Reveals Patterns of Expression of Stage-Specific Genes in Early Apis cerana Embryos
Source: Genes (Basel). 2025 Feb 3;16(2):187. doi: 10.3390/genes16020187 (PMC11855871; doi:10.3390/genes16020187)
Supplement: Supplementary file 1 [file genes-16-00187-s001.zip › Supplemental_Table_S6.csv]

Supplemental Table S6:Statistical Analysis of Novel Genes
	seqnames	start	end	width	strand	source	type	transcript_id	gene_id
104513	chr1	16568499	16570034	1536	-	PacBio	transcript	G1325.3	novelGene_1962
104514	chr1	16568499	16568733	235	-	PacBio	exon	G1325.3	novelGene_1962
104515	chr1	16568787	16570034	1248	-	PacBio	exon	G1325.3	novelGene_1962
157498	chr10	1783400	1787553	4154	-	PacBio	transcript	G2364.2	novelGene_4278
157499	chr10	1783400	1784356	957	-	PacBio	exon	G2364.2	novelGene_4278
157500	chr10	1784458	1785393	936	-	PacBio	exon	G2364.2	novelGene_4278
157501	chr10	1785715	1785879	165	-	PacBio	exon	G2364.2	novelGene_4278
157502	chr10	1787093	1787336	244	-	PacBio	exon	G2364.2	novelGene_4278
157503	chr10	1787404	1787553	150	-	PacBio	exon	G2364.2	novelGene_4278
254333	chr11	13794709	13799478	4770	-	PacBio	transcript	G3976.1	novelGene_7210
254334	chr11	13794709	13794923	215	-	PacBio	exon	G3976.1	novelGene_7210
254335	chr11	13798237	13798614	378	-	PacBio	exon	G3976.1	novelGene_7210
254336	chr11	13798757	13799478	722	-	PacBio	exon	G3976.1	novelGene_7210
409680	chr14	10584	12640	2057	-	PacBio	transcript	G6235.3	novelGene_11834
409681	chr14	10584	10726	143	-	PacBio	exon	G6235.3	novelGene_11834
409682	chr14	11957	12640	684	-	PacBio	exon	G6235.3	novelGene_11834
680772	chr3	6739420	6746279	6860	+	PacBio	transcript	G10441.1	novelGene_LOC412883_AS
680773	chr3	6739420	6739709	290	+	PacBio	exon	G10441.1	novelGene_LOC412883_AS
680774	chr3	6742191	6742651	461	+	PacBio	exon	G10441.1	novelGene_LOC412883_AS
680775	chr3	6743554	6744324	771	+	PacBio	exon	G10441.1	novelGene_LOC412883_AS
680776	chr3	6744402	6744743	342	+	PacBio	exon	G10441.1	novelGene_LOC412883_AS
680777	chr3	6744872	6746279	1408	+	PacBio	exon	G10441.1	novelGene_LOC412883_AS
736368	chr4	4198802	4201192	2391	+	PacBio	transcript	G11322.2	novelGene_LOC411054_AS
736369	chr4	4198802	4200726	1925	+	PacBio	exon	G11322.2	novelGene_LOC411054_AS
736370	chr4	4200775	4201192	418	+	PacBio	exon	G11322.2	novelGene_LOC411054_AS
736371	chr4	4199938	4200243	306	+	PacBio	CDS	G11322.2	novelGene_LOC411054_AS
736372	chr4	4283638	4285173	1536	+	PacBio	transcript	G11317.10	novelGene_LOC411054_AS
736373	chr4	4283638	4283718	81	+	PacBio	exon	G11317.10	novelGene_LOC411054_AS
736374	chr4	4283819	4283980	162	+	PacBio	exon	G11317.10	novelGene_LOC411054_AS
736375	chr4	4284061	4284525	465	+	PacBio	exon	G11317.10	novelGene_LOC411054_AS
736376	chr4	4284586	4285052	467	+	PacBio	exon	G11317.10	novelGene_LOC411054_AS
736377	chr4	4285125	4285173	49	+	PacBio	exon	G11317.10	novelGene_LOC411054_AS
736378	chr4	4306811	4311448	4638	+	PacBio	transcript	G11332.1	novelGene_LOC411054_AS
736379	chr4	4306811	4307589	779	+	PacBio	exon	G11332.1	novelGene_LOC411054_AS
736380	chr4	4308625	4309195	571	+	PacBio	exon	G11332.1	novelGene_LOC411054_AS
736381	chr4	4309255	4311448	2194	+	PacBio	exon	G11332.1	novelGene_LOC411054_AS
762260	chr4	9695947	9699913	3967	+	PacBio	transcript	G11802.1	novelGene_26889
762261	chr4	9695947	9696262	316	+	PacBio	exon	G11802.1	novelGene_26889
762262	chr4	9698928	9699913	986	+	PacBio	exon	G11802.1	novelGene_26889
835532	chr5	9767024	9770027	3004	+	PacBio	transcript	G13027.3	novelGene_29491
835533	chr5	9767024	9767572	549	+	PacBio	exon	G13027.3	novelGene_29491
835534	chr5	9768812	9769818	1007	+	PacBio	exon	G13027.3	novelGene_29491
835535	chr5	9769907	9770027	121	+	PacBio	exon	G13027.3	novelGene_29491
934976	chr6	15268758	15272248	3491	+	PacBio	transcript	G14569.1	novelGene_LOC413159_AS
934977	chr6	15268758	15268973	216	+	PacBio	exon	G14569.1	novelGene_LOC413159_AS
934978	chr6	15271180	15272248	1069	+	PacBio	exon	G14569.1	novelGene_LOC413159_AS
935271	chr6	15284460	15285468	1009	+	PacBio	transcript	G14571.1	novelGene_LOC413159_AS
935272	chr6	15284460	15284910	451	+	PacBio	exon	G14571.1	novelGene_LOC413159_AS
935273	chr6	15285039	15285225	187	+	PacBio	exon	G14571.1	novelGene_LOC413159_AS
935274	chr6	15285333	15285468	136	+	PacBio	exon	G14571.1	novelGene_LOC413159_AS
935307	chr6	15392013	15393645	1633	+	PacBio	transcript	G14574.1	novelGene_LOC413159_AS
935308	chr6	15392013	15392333	321	+	PacBio	exon	G14574.1	novelGene_LOC413159_AS
935309	chr6	15392809	15393158	350	+	PacBio	exon	G14574.1	novelGene_LOC413159_AS
935310	chr6	15393259	15393645	387	+	PacBio	exon	G14574.1	novelGene_LOC413159_AS
935311	chr6	15392283	15393653	1371	+	PacBio	transcript	G14574.4	novelGene_LOC413159_AS
935312	chr6	15392283	15392333	51	+	PacBio	exon	G14574.4	novelGene_LOC413159_AS
935313	chr6	15392458	15392481	24	+	PacBio	exon	G14574.4	novelGene_LOC413159_AS
935314	chr6	15392809	15393158	350	+	PacBio	exon	G14574.4	novelGene_LOC413159_AS
935315	chr6	15393514	15393653	140	+	PacBio	exon	G14574.4	novelGene_LOC413159_AS
1065895	chr8	8999469	9007393	7925	-	PacBio	transcript	G16300.1	novelGene_LOC726514_AS
1065896	chr8	8999469	9000233	765	-	PacBio	exon	G16300.1	novelGene_LOC726514_AS
1065897	chr8	9006067	9007393	1327	-	PacBio	exon	G16300.1	novelGene_LOC726514_AS
1065898	chr8	8999882	9001632	1751	-	PacBio	transcript	G16300.2	novelGene_LOC726514_AS
1065899	chr8	8999882	9000233	352	-	PacBio	exon	G16300.2	novelGene_LOC726514_AS
1065900	chr8	9001040	9001306	267	-	PacBio	exon	G16300.2	novelGene_LOC726514_AS
1065901	chr8	9001493	9001632	140	-	PacBio	exon	G16300.2	novelGene_LOC726514_AS
1073943	chr8	10100671	10101923	1253	-	PacBio	transcript	G16401.2	novelGene_LOC552709_AS
1073944	chr8	10100671	10101282	612	-	PacBio	exon	G16401.2	novelGene_LOC552709_AS
1073945	chr8	10101633	10101923	291	-	PacBio	exon	G16401.2	novelGene_LOC552709_AS
1116784	chr9	8533993	8538922	4930	+	PacBio	transcript	G17211.1	novelGene_LOC113218571_AS
1116785	chr9	8533993	8534142	150	+	PacBio	exon	G17211.1	novelGene_LOC113218571_AS
1116786	chr9	8535018	8535057	40	+	PacBio	exon	G17211.1	novelGene_LOC113218571_AS
1116787	chr9	8535822	8536089	268	+	PacBio	exon	G17211.1	novelGene_LOC113218571_AS
1116788	chr9	8536194	8538922	2729	+	PacBio	exon	G17211.1	novelGene_LOC113218571_AS
1116789	chr9	8536272	8536688	417	+	PacBio	CDS	G17211.1	novelGene_LOC113218571_AS
