# Supplementary material for: Transcriptomic Analysis Reveals Patterns of Expression of Stage-Specific Genes in Early Apis cerana Embryos
Source: Genes (Basel). 2025 Feb 3;16(2):187. doi: 10.3390/genes16020187 (PMC11855871; doi:10.3390/genes16020187)
Supplement: Supplementary file 1 [file genes-16-00187-s001.zip › Supplemental_Table_S7.xlsx]

## Sheet: Sheet1
Supplemental Table S7: qPCR result
Sample		Count of CT					△CT				Average △CT				2^(-△△Ct)
Number	Sample_Name	actin	Csd	Dsx	Y-y	G10927.21	Csd	Dsx	Y-y	G10927.21(Csd-Novel)	Csd	Dsx	Y-y	10927.2	Csd	Dsx	Y-y	G10927.21(Csd-Novel)
1	Worker	22.756	25.6705	25.1131	23.2136	26.2827	2.9145	2.35704	0.457592	3.52666	2.79071	2.39896	0.364213	3.40173	1	1	1	1
	M2 I4	22.8208	25.6005	25.2406	23.1974	26.1351	2.77974	2.41983	0.376604	3.31431
	M2 I4	22.702	25.3799	25.122	22.9604	26.0662	2.67789	2.42003	0.258442	3.3642
2	Drone	28.2905	29.9392	29.9455	23.2221	28.5408	1.64869	1.65502	-5.06845	0.250286	1.52939	1.79074	-5.13849	0.432088	2.39716	1.52438	45.3397	7.83339
	M2 ZX	28.1998	29.9177	30.2143	23.0736	28.58	1.7179	2.01447	-5.12623	0.380152
	M2 ZX	28.2044	29.4259	29.9071	22.9836	28.8702	1.22157	1.70274	-5.22079	0.665827
	Serial Number	Gene_id		Upstream Nucleotide Sequence	Downstream Nucleotide Sequence	Product Size
	1	actin		GACGAAGTAGCAGCCCTTGT	ACCTCTCTTGCTCTGAGCCT	183
	2	Csd		GATCCTGCGTAGTATTCCAAATTTTC	TGTGATGGTCAAAAGAAGAACGG	207
	3	Dsx		TCATCCCGAGAATGCTCATATACC	TCCTCTTTGGATTTGACCTGTTC	141
	4	Y-y		GTTTACAATGTGGACATCAAGGTTG	TGAGATACTGACATTTTAGTTTGCGA	122
	5	Dsx_Novel		CGCAATAGAAATACACTTACCCACA	TCAACAAAATGACCGACAGCA	116
